# Supplementary material for: Comparison of rumen bacteria distribution in original rumen digesta, rumen liquid and solid fractions in lactating Holstein cows
Source: J Anim Sci Biotechnol. 2017 Feb 1;8:16. doi: 10.1186/s40104-017-0142-z (PMC5286850; doi:10.1186/s40104-017-0142-z)
Supplement: Additional file 2: — OTUs distribution in each sample. (XLSX 2056 kb) [file 40104_2017_142_MOESM2_ESM.xlsx]

## Sheet: OTUs
OTUID	HFD ORIGINAL1	HFD ORIGINAL2	HFD ORIGINAL3	HFD LIQUID1	HFD LIQUID2	HFD LIQUID3	HFD SOLID1	HFD SOLID2	HFD SOLID3	HED ORIGINAL1	HED ORIGINAL2	HED ORIGINAL3	HED LIQUID1	HED LIQUID2	HED LIQUID3	HED SOLID1	HED SOLID2	HED SOLID3	taxonomy
145754	0	0	0	0	0	0	1	2	0	0	0	0	0	0	0	0	0	0	k__Bacteria	p__Bacteroidetes	c__Bacteroidia	o__Bacteroidales	f__	g__	s__
684238	0	1	1	0	0	0	1	0	0	0	0	0	0	0	0	0	1	0	k__Bacteria	p__Firmicutes	c__Clostridia	o__Clostridiales	f__Ruminococcaceae	g__	s__
542536	127	99	20	185	149	78	123	115	10	116	53	46	34	326	102	31	36	32	k__Bacteria	p__Bacteroidetes	c__Bacteroidia	o__Bacteroidales	f__Prevotellaceae	g__Prevotella	s__
4341232	0	1	2	0	0	1	0	0	0	0	0	0	0	0	0	0	0	0	k__Bacteria	p__Firmicutes	c__Clostridia	o__Clostridiales
581609	11	16	8	11	8	6	8	15	9	0	4	1	0	3	2	0	2	1	k__Bacteria	p__Firmicutes	c__Clostridia	o__Clostridiales	f__Ruminococcaceae	g__	s__
181348	0	0	2	3	2	2	1	0	3	0	2	2	0	1	1	0	1	0	k__Bacteria	p__Firmicutes	c__Clostridia	o__Clostridiales	f__Lachnospiraceae	g__Coprococcus	s__
306528	0	0	1	0	0	3	0	0	1	0	0	0	0	0	0	0	0	0	k__Bacteria	p__Firmicutes	c__Clostridia	o__Clostridiales	f__Ruminococcaceae	g__	s__
4474844	1	1	1	0	0	0	0	0	3	8	0	2	11	1	0	6	2	2	k__Bacteria	p__Firmicutes	c__Clostridia	o__Clostridiales	f__Lachnospiraceae	g__	s__
213576	832	938	626	777	977	911	560	700	440	740	630	825	444	1069	1351	429	560	439	k__Bacteria	p__Bacteroidetes	c__Bacteroidia	o__Bacteroidales	f__Prevotellaceae	g__Prevotella	s__
272953	0	1	0	0	0	0	0	0	0	0	0	0	0	0	0	2	0	0	k__Bacteria	p__Firmicutes	c__Clostridia	o__Clostridiales	f__Ruminococcaceae	g__Oscillospira	s__
245538	3	1	5	1	2	8	1	1	2	0	0	0	1	0	0	0	0	0	k__Bacteria	p__Firmicutes	c__Clostridia	o__Clostridiales	f__Ruminococcaceae	g__	s__
4424923	15	7	13	7	7	6	31	17	20	17	9	12	15	10	13	28	15	7	k__Bacteria	p__Firmicutes	c__Clostridia	o__Clostridiales	f__Lachnospiraceae	g__	s__
4424924	0	2	0	1	0	0	1	0	0	0	0	1	1	2	0	2	3	3	k__Bacteria	p__Firmicutes	c__Clostridia	o__Clostridiales	f__Lachnospiraceae	g__Shuttleworthia	s__
687185	0	0	0	0	0	0	0	0	0	0	0	0	0	0	0	0	0	1	k__Bacteria	p__Firmicutes	c__Bacilli	o__Bacillales	f__Planococcaceae	g__	s__
300250	0	0	0	0	0	1	0	0	0	0	0	0	0	0	0	0	0	0	k__Bacteria	p__Firmicutes	c__Clostridia	o__Clostridiales	f__Lachnospiraceae	g__Moryella	s__
300254	212	211	197	85	101	58	348	289	251	68	504	377	137	89	123	220	671	432	k__Bacteria	p__Firmicutes	c__Clostridia	o__Clostridiales	f__Lachnospiraceae	g__Coprococcus	s__
262032	0	1	2	7	5	14	0	2	6	2	3	3	6	6	1	7	9	5	k__Bacteria	p__Fibrobacteres	c__Fibrobacteria	o__Fibrobacterales	f__Fibrobacteraceae	g__Fibrobacter	s__succinogenes
262749	45	52	11	33	65	7	39	39	14	3	7	3	0	13	4	3	23	5	k__Bacteria	p__Bacteroidetes	c__Bacteroidia	o__Bacteroidales	f__Prevotellaceae	g__Prevotella	s__
235380	1	2	1	4	9	2	2	5	0	0	0	0	0	0	0	0	0	0	k__Bacteria	p__Bacteroidetes	c__Bacteroidia	o__Bacteroidales	f__Prevotellaceae	g__Prevotella	s__
205118	3	0	1	6	5	11	0	0	0	0	0	0	0	0	1	0	0	0	k__Bacteria	p__Bacteroidetes	c__Bacteroidia	o__Bacteroidales	f__RF16	g__	s__
2397589	1	0	0	1	1	1	0	0	0	0	0	6	4	1	2	17	1	3	k__Bacteria	p__Proteobacteria	c__Alphaproteobacteria	o__Rickettsiales	f__mitochondria
4430922	4	5	9	5	9	9	4	5	4	20	29	21	7	22	30	5	21	51	k__Bacteria	p__Tenericutes	c__Mollicutes	o__RF39	f__	g__	s__
561795	0	0	2	1	0	4	1	0	1	0	0	0	0	0	2	1	0	2	k__Bacteria	p__Bacteroidetes	c__Bacteroidia	o__Bacteroidales	f__Prevotellaceae	g__Prevotella	s__
561797	6	4	23	2	1	11	3	0	10	0	2	0	0	0	0	0	8	4	k__Bacteria	p__Proteobacteria	c__Gammaproteobacteria	o__Aeromonadales	f__Succinivibrionaceae	g__	s__
4450672	0	0	0	0	1	0	0	0	0	0	0	0	0	0	0	0	0	0	k__Bacteria	p__Firmicutes	c__Clostridia	o__Clostridiales	f__Ruminococcaceae	g__	s__
322906	0	3	4	0	1	0	0	1	9	0	1	7	3	0	0	1	2	3	k__Bacteria	p__Firmicutes	c__Clostridia	o__Clostridiales	f__	g__	s__
322900	1	1	0	0	0	0	0	0	1	0	1	1	0	2	0	0	1	0	k__Bacteria	p__Firmicutes	c__Clostridia	o__Clostridiales	f__	g__	s__
816492	0	0	0	0	0	0	0	0	0	1	0	1	0	1	0	1	1	0	k__Bacteria	p__Bacteroidetes	c__Bacteroidia	o__Bacteroidales	f__Prevotellaceae	g__Prevotella	s__
333107	0	0	0	0	1	0	0	1	0	0	0	0	0	0	0	0	0	0	k__Bacteria	p__Firmicutes	c__Clostridia	o__Clostridiales	f__Lachnospiraceae	g__	s__
3220254	12	24	21	12	27	17	10	14	19	4	6	8	1	7	2	0	3	6	k__Bacteria	p__Firmicutes	c__Clostridia	o__Clostridiales	f__	g__	s__
295853	0	1	1	1	0	2	0	0	2	0	1	3	1	2	1	0	2	3	k__Bacteria	p__Firmicutes	c__Clostridia	o__Clostridiales	f__[Mogibacteriaceae]	g__	s__
295854	8	2	5	5	3	2	12	3	3	0	5	1	0	1	1	0	5	0	k__Bacteria	p__Firmicutes	c__Clostridia	o__Clostridiales	f__	g__	s__
3220253	14	10	18	27	4	11	17	8	16	3	14	18	6	7	11	7	7	59	k__Bacteria	p__Firmicutes	c__Clostridia	o__Clostridiales	f__Lachnospiraceae
295856	0	1	2	1	1	2	0	0	1	1	0	0	0	0	0	0	0	0	k__Bacteria	p__Firmicutes	c__Clostridia	o__Clostridiales	f__Ruminococcaceae	g__	s__
128297	1	2	10	2	0	29	1	2	10	24	31	48	28	33	68	19	15	42	k__Bacteria	p__Firmicutes	c__Clostridia	o__Clostridiales	f__Ruminococcaceae	g__	s__
539472	158	139	15	138	75	5	178	149	18	7	549	192	89	156	60	97	864	286	k__Bacteria	p__Firmicutes	c__Clostridia	o__Clostridiales	f__Veillonellaceae	g__Succiniclasticum	s__
1551174	0	0	0	0	0	0	0	0	0	0	1	0	0	0	0	0	0	0	k__Bacteria	p__Firmicutes	c__Clostridia	o__Clostridiales	f__	g__	s__
1109559	0	0	3	0	1	3	0	2	0	0	0	1	0	0	0	2	1	0	k__Bacteria	p__Firmicutes	c__Clostridia	o__Clostridiales	f__	g__	s__
4414821	11	18	14	43	115	28	4	8	11	1	5	1	2	11	5	2	7	1	k__Bacteria	p__Firmicutes	c__Clostridia	o__Clostridiales	f__Ruminococcaceae	g__Ruminococcus	s__
4414822	75	98	144	66	81	66	154	141	171	2	43	20	16	10	10	23	32	47	k__Bacteria	p__Firmicutes	c__Clostridia	o__Clostridiales	f__	g__	s__
821552	0	0	1	0	1	0	0	1	4	1	1	0	1	1	1	3	1	4	k__Bacteria	p__Firmicutes	c__Clostridia	o__Clostridiales	f__Lachnospiraceae	g__	s__
274018	0	0	1	0	0	0	0	0	1	0	0	0	0	0	0	0	0	0	k__Bacteria	p__Firmicutes	c__Clostridia	o__Clostridiales	f__	g__	s__
274010	11	30	43	4	18	24	11	15	29	20	14	8	12	6	7	9	8	8	k__Bacteria	p__Chloroflexi	c__Anaerolineae	o__Anaerolineales	f__Anaerolinaceae	g__SHD-231	s__
4365178	2	1	0	0	0	0	0	0	0	0	0	3	0	0	0	0	1	2	k__Bacteria	p__Firmicutes	c__Clostridia	o__Clostridiales	f__Lachnospiraceae	g__	s__
273162	0	0	0	0	0	0	0	0	0	1	0	0	0	0	0	0	0	0	k__Bacteria	p__Firmicutes	c__Clostridia	o__Clostridiales	f__	g__	s__
827522	1	11	22	9	24	19	3	7	12	14	21	30	8	25	25	4	11	30	k__Bacteria	p__Firmicutes	c__Clostridia	o__Clostridiales	f__	g__	s__
293284	0	0	17	0	0	12	0	0	11	0	0	1	0	0	0	0	0	0	k__Bacteria	p__Bacteroidetes	c__Bacteroidia	o__Bacteroidales	f__BS11	g__	s__
293285	11	15	7	34	37	24	14	11	2	4	12	25	4	5	22	4	11	12	k__Bacteria	p__Firmicutes	c__Clostridia	o__Clostridiales	f__Ruminococcaceae	g__	s__
182065	1	0	1	0	0	0	0	0	1	0	0	0	0	0	0	0	0	1	k__Bacteria	p__Firmicutes	c__Clostridia	o__Clostridiales	f__Lachnospiraceae
313437	5	3	17	5	4	3	3	3	7	8	5	4	7	3	5	8	2	7	k__Bacteria	p__Firmicutes	c__Clostridia	o__Clostridiales	f__Lachnospiraceae	g__	s__
4305923	3	22	11	13	25	10	3	19	6	56	69	149	39	31	155	29	51	191	k__Bacteria	p__Tenericutes	c__Mollicutes	o__RF39	f__	g__	s__
190335	1	0	2	0	0	0	0	0	0	1	0	1	0	0	1	0	0	1	k__Bacteria	p__Firmicutes	c__Clostridia	o__Clostridiales	f__Lachnospiraceae	g__Lachnospira	s__
315654	8	5	4	5	6	6	3	14	13	1	0	1	0	0	1	1	1	3	k__Bacteria	p__Firmicutes	c__Clostridia	o__Clostridiales	f__[Acidaminobacteraceae]	g__Fusibacter	s__
570567	0	0	1	0	0	0	0	0	0	0	0	0	0	0	0	0	0	0	k__Bacteria	p__Firmicutes	c__Clostridia	o__Clostridiales	f__Ruminococcaceae	g__	s__
211557	378	471	508	332	385	502	365	517	668	248	256	442	363	227	266	278	306	265	k__Bacteria	p__Bacteroidetes	c__Bacteroidia	o__Bacteroidales	f__Prevotellaceae	g__Prevotella	s__
199301	2	1	2	0	0	0	0	0	2	0	0	2	0	2	0	0	2	0	k__Bacteria	p__Firmicutes	c__Clostridia	o__Clostridiales	f__Lachnospiraceae	g__[Ruminococcus]	s__
167463	0	3	5	1	1	3	4	2	7	0	2	2	0	0	0	0	3	0	k__Bacteria	p__Firmicutes	c__Clostridia	o__Clostridiales	f__	g__	s__
558280	132	94	62	87	47	63	98	90	77	11	117	122	45	45	48	41	102	57	k__Bacteria	p__Bacteroidetes	c__Bacteroidia	o__Bacteroidales	f__Prevotellaceae	g__Prevotella	s__
355102	1	0	1	0	0	0	0	0	0	0	0	0	0	0	0	0	0	0	k__Bacteria	p__Firmicutes	c__Clostridia	o__Clostridiales	f__	g__	s__
3150242	1	0	0	0	0	0	0	0	1	0	0	0	0	0	0	0	0	0	k__Bacteria	p__Firmicutes	c__Clostridia	o__Clostridiales	f__Lachnospiraceae	g__	s__
321107	13	13	19	1	5	7	13	6	17	7	21	16	14	5	4	6	17	25	k__Bacteria	p__Firmicutes	c__Clostridia	o__Clostridiales	f__Lachnospiraceae	g__	s__
321106	0	0	1	0	0	1	0	0	0	0	0	0	0	0	0	0	0	0	k__Bacteria	p__Firmicutes	c__Clostridia	o__Clostridiales	f__Lachnospiraceae	g__	s__
2595967	4	8	0	3	4	1	1	5	1	0	0	0	0	0	0	0	0	0	k__Bacteria	p__Firmicutes	c__Clostridia	o__Clostridiales	f__Ruminococcaceae	g__	s__
157382	3	1	1	2	0	2	2	2	2	0	4	2	2	1	0	3	1	2	k__Bacteria	p__Firmicutes	c__Clostridia	o__Clostridiales	f__Ruminococcaceae	g__	s__
1053321	0	0	0	0	1	0	0	0	0	0	0	0	0	0	0	0	0	0	k__Bacteria	p__Proteobacteria	c__Gammaproteobacteria	o__Pseudomonadales	f__Moraxellaceae	g__Moraxella	s__
844535	0	0	0	0	0	0	1	1	0	0	0	0	0	0	0	0	0	0	k__Bacteria	p__Proteobacteria	c__Alphaproteobacteria	o__Caulobacterales	f__Caulobacteraceae	g__Asticcacaulis	s__
573916	0	0	2	0	0	1	0	0	0	0	0	0	0	0	0	0	0	2	k__Bacteria	p__Firmicutes	c__Clostridia	o__Clostridiales	f__Lachnospiraceae
536942	3	6	2	9	17	6	2	4	1	18	20	11	10	56	18	5	14	8	k__Bacteria	p__Bacteroidetes	c__Bacteroidia	o__Bacteroidales	f__	g__	s__
594511	20	11	4	13	14	8	18	17	0	6	9	14	3	27	9	1	7	7	k__Bacteria	p__Bacteroidetes	c__Bacteroidia	o__Bacteroidales	f__Prevotellaceae	g__Prevotella	s__
4480529	0	0	0	0	0	0	1	0	1	0	0	0	0	0	0	0	0	0	k__Bacteria	p__Firmicutes	c__Clostridia	o__Clostridiales	f__Lachnospiraceae	g__	s__
188966	0	0	0	0	0	0	0	0	2	0	1	0	0	0	0	1	0	1	k__Bacteria	p__Actinobacteria	c__Coriobacteriia	o__Coriobacteriales	f__Coriobacteriaceae	g__	s__
337907	1	2	1	19	29	17	5	5	1	62	8	2	13	79	7	6	5	0	k__Bacteria	p__Bacteroidetes	c__Bacteroidia	o__Bacteroidales	f__Prevotellaceae	g__Prevotella	s__
347574	0	0	2	0	0	0	0	0	1	0	0	0	0	0	0	0	0	0	k__Bacteria	p__Firmicutes	c__Erysipelotrichi	o__Erysipelotrichales	f__Erysipelotrichaceae	g__p-75-a5	s__
4442508	31	37	128	43	39	89	86	64	117	30	55	25	35	36	21	55	49	67	k__Bacteria	p__Firmicutes	c__Clostridia	o__Clostridiales	f__Lachnospiraceae
562683	42	26	13	35	24	22	29	26	14	5	20	10	9	30	16	2	7	2	k__Bacteria	p__Bacteroidetes	c__Bacteroidia	o__Bacteroidales	f__Prevotellaceae	g__Prevotella	s__
272758	0	2	6	3	3	5	2	1	6	0	2	1	2	2	0	1	2	1	k__Bacteria	p__Firmicutes	c__Clostridia	o__Clostridiales	f__Lachnospiraceae	g__	s__
207286	0	1	11	1	3	25	1	1	8	0	14	15	3	7	15	2	12	87	k__Bacteria	p__Firmicutes	c__Clostridia	o__Clostridiales	f__Lachnospiraceae
248900	1	6	10	1	10	4	4	1	11	1	6	5	0	2	4	0	1	6	k__Bacteria	p__Firmicutes	c__Clostridia	o__Clostridiales	f__	g__	s__
462727	1	0	0	0	0	0	0	1	0	0	0	0	0	0	0	0	0	0	k__Bacteria	p__Firmicutes	c__Clostridia	o__Clostridiales	f__Ruminococcaceae	g__	s__
3604981	0	0	1	0	0	0	0	1	1	0	0	0	0	0	0	0	0	0	k__Bacteria	p__Firmicutes	c__Clostridia	o__Clostridiales	f__Lachnospiraceae	g__Blautia	s__
183089	32	35	69	41	40	31	60	42	70	22	62	26	32	33	19	26	47	81	k__Bacteria	p__Firmicutes	c__Clostridia	o__Clostridiales	f__Lachnospiraceae	g__	s__
591265	2	3	1	0	0	1	1	3	3	0	4	4	0	1	2	0	5	9	k__Bacteria	p__Firmicutes	c__Clostridia	o__Clostridiales	f__	g__	s__
314419	3	0	15	6	2	20	5	1	10	15	26	14	9	26	13	5	26	12	k__Bacteria	p__Bacteroidetes	c__Bacteroidia	o__Bacteroidales	f__	g__	s__
290735	0	0	0	0	1	0	0	0	0	0	0	0	0	0	0	1	0	0	k__Bacteria	p__Firmicutes	c__Bacilli	o__Lactobacillales	f__Streptococcaceae	g__Streptococcus	s__luteciae
194488	0	0	0	0	1	0	0	0	0	0	0	0	0	0	1	0	1	0	k__Bacteria	p__Firmicutes	c__Clostridia	o__Clostridiales	f__Lachnospiraceae	g__	s__
174683	10	13	30	12	10	17	12	6	21	3	20	8	3	5	10	3	12	15	k__Bacteria	p__Firmicutes	c__Clostridia	o__Clostridiales	f__	g__	s__
4452764	9	8	6	10	6	6	5	4	5	8	17	10	14	10	14	9	8	12	k__Bacteria	p__Firmicutes	c__Clostridia	o__Clostridiales	f__	g__	s__
4452761	0	0	1	0	0	2	0	0	0	0	0	0	0	0	0	0	0	0	k__Bacteria	p__Firmicutes	c__Clostridia	o__Clostridiales	f__Ruminococcaceae	g__	s__
195681	2	1	5	2	1	5	2	2	6	2	4	6	0	1	1	1	4	5	k__Bacteria	p__Firmicutes	c__Clostridia	o__Clostridiales	f__	g__	s__
185411	7	0	0	7	0	0	6	1	0	0	3	0	3	3	0	0	1	0	k__Bacteria	p__Firmicutes	c__Clostridia	o__Clostridiales	f__Lachnospiraceae	g__Roseburia	s__
1142439	3	2	0	1	4	0	1	1	2	1	4	5	7	1	5	8	0	6	k__Bacteria	p__Firmicutes	c__Clostridia	o__Clostridiales	f__Lachnospiraceae	g__	s__
173306	1	1	0	1	1	0	1	2	1	0	1	0	0	0	0	1	1	3	k__Bacteria	p__Firmicutes	c__Clostridia	o__Clostridiales	f__Lachnospiraceae	g__	s__
326013	0	0	0	0	0	0	0	1	0	0	0	0	0	0	0	0	0	0	k__Bacteria	p__Firmicutes	c__Clostridia	o__Clostridiales	f__	g__	s__
334340	16	14	17	15	12	7	19	19	43	3	12	7	5	7	6	7	6	1	k__Bacteria	p__Firmicutes	c__Clostridia	o__Clostridiales	f__Lachnospiraceae	g__	s__
110635	26	27	5	12	18	3	32	20	9	56	100	34	58	57	28	74	78	41	k__Bacteria	p__Firmicutes	c__Clostridia	o__Clostridiales	f__Lachnospiraceae	g__	s__
110634	1	1	0	1	4	0	1	1	0	0	0	0	0	1	1	0	3	0	k__Bacteria	p__Firmicutes	c__Clostridia	o__Clostridiales	f__	g__	s__
336614	9	4	4	6	1	2	10	2	13	2	3	6	4	4	1	1	2	2	k__Bacteria	p__Firmicutes	c__Clostridia	o__Clostridiales	f__Lachnospiraceae
594182	1	1	4	5	7	22	2	1	2	1	1	2	0	1	10	0	2	3	k__Bacteria	p__Bacteroidetes	c__Bacteroidia	o__Bacteroidales	f__	g__	s__
149928	2	6	0	5	1	0	5	0	1	0	0	0	0	1	1	0	1	0	k__Bacteria	p__Firmicutes	c__Clostridia	o__Clostridiales	f__Ruminococcaceae	g__	s__
1591562	0	0	3	4	9	8	1	1	1	0	0	0	0	2	1	2	0	0	k__Bacteria	p__Firmicutes	c__Erysipelotrichi	o__Erysipelotrichales	f__Erysipelotrichaceae	g__RFN20	s__
192227	0	0	0	0	0	0	0	0	0	0	0	0	0	1	0	0	0	0	k__Bacteria	p__Proteobacteria	c__Betaproteobacteria	o__Burkholderiales	f__Comamonadaceae	g__Comamonas	s__
192222	0	0	1	0	0	0	1	0	0	0	0	0	0	0	1	0	0	0	k__Bacteria	p__Bacteroidetes	c__Bacteroidia	o__Bacteroidales	f__Prevotellaceae	g__Prevotella	s__
209705	0	0	3	0	0	2	0	0	1	0	0	0	0	0	0	0	0	0	k__Bacteria	p__Bacteroidetes	c__Bacteroidia	o__Bacteroidales	f__	g__	s__
368711	0	0	0	0	0	0	0	0	1	0	0	0	0	1	0	0	0	0	k__Bacteria	p__Firmicutes	c__Clostridia	o__Clostridiales
180289	0	1	0	0	0	0	0	0	1	0	0	0	0	0	0	0	0	0	k__Bacteria	p__Firmicutes	c__Clostridia	o__Clostridiales	f__Lachnospiraceae	g__	s__
180288	0	0	0	0	1	0	1	0	0	0	1	0	0	0	0	0	1	0	k__Bacteria	p__Firmicutes	c__Clostridia	o__Clostridiales	f__Lachnospiraceae	g__	s__
555547	0	0	2	1	0	0	0	0	0	0	0	0	1	0	0	0	0	0	k__Bacteria	p__Firmicutes	c__Clostridia	o__Clostridiales	f__	g__	s__
354461	0	0	0	1	0	0	0	0	0	0	0	0	0	0	0	0	1	0	k__Bacteria	p__Firmicutes	c__Clostridia	o__Clostridiales	f__Lachnospiraceae	g__[Ruminococcus]	s__gnavus
110945	1	7	7	0	1	0	1	4	7	0	0	0	0	0	0	0	0	0	k__Bacteria	p__Firmicutes	c__Clostridia	o__Clostridiales	f__	g__	s__
361186	2	3	3	0	0	0	3	1	5	0	4	3	0	0	1	0	1	1	k__Bacteria	p__Firmicutes	c__Clostridia	o__Clostridiales	f__Lachnospiraceae	g__Blautia	s__
348748	5	4	3	1	1	2	5	1	4	0	4	4	3	0	1	2	3	3	k__Bacteria	p__Firmicutes	c__Clostridia	o__Clostridiales	f__	g__	s__
4472201	1	0	0	0	0	0	0	0	0	0	0	1	0	0	0	0	0	0	k__Bacteria	p__Firmicutes	c__Clostridia	o__Clostridiales
593516	82	149	63	91	104	47	68	56	56	20	51	6	29	40	4	19	45	11	k__Bacteria	p__WPS-2	c__	o__	f__	g__	s__
593514	0	0	1	1	0	1	3	3	5	0	2	0	1	0	0	1	0	1	k__Bacteria	p__Firmicutes	c__Clostridia	o__Clostridiales	f__Lachnospiraceae	g__	s__
150162	27	10	35	19	11	29	25	19	24	27	61	61	32	43	46	32	47	53	k__Bacteria	p__Firmicutes	c__Clostridia	o__Clostridiales	f__	g__	s__
267502	0	0	1	0	0	1	0	0	1	0	1	0	0	0	0	0	0	0	k__Bacteria	p__Firmicutes	c__Clostridia	o__Clostridiales	f__	g__	s__
586744	0	0	0	0	0	0	0	0	0	1	0	0	0	0	0	0	0	0	k__Bacteria	p__Proteobacteria	c__Betaproteobacteria	o__Burkholderiales	f__Comamonadaceae	g__	s__
334751	0	0	0	0	0	0	0	0	1	0	0	0	0	0	0	0	0	0	k__Bacteria	p__Firmicutes	c__Clostridia	o__Clostridiales	f__Lachnospiraceae	g__[Ruminococcus]	s__gnavus
4475437	0	1	0	0	0	2	0	0	0	0	0	0	0	0	0	0	0	0	k__Bacteria	p__Proteobacteria	c__Alphaproteobacteria	o__	f__	g__	s__
4365344	1	0	0	0	0	0	0	1	0	0	0	0	0	0	0	0	0	0	k__Bacteria	p__Proteobacteria	c__Alphaproteobacteria	o__Rhizobiales	f__Rhizobiaceae	g__Agrobacterium
307595	0	0	1	0	0	0	0	0	0	0	0	0	0	0	0	0	1	1	k__Bacteria	p__Firmicutes	c__Clostridia	o__Clostridiales	f__	g__	s__
16063	0	0	2	0	0	2	0	0	1	0	0	0	0	0	0	0	0	0	k__Bacteria	p__Firmicutes	c__Clostridia	o__Clostridiales	f__Ruminococcaceae	g__	s__
624814	0	0	0	1	0	0	0	1	1	0	0	0	0	0	0	2	0	0	k__Bacteria	p__Bacteroidetes	c__Bacteroidia	o__Bacteroidales	f__Prevotellaceae	g__Prevotella	s__
4440672	1	1	2	1	0	3	0	0	4	0	1	2	2	0	0	1	1	4	k__Bacteria	p__Firmicutes	c__Clostridia	o__Clostridiales	f__	g__	s__
172163	0	0	0	3	1	1	0	0	0	0	0	0	0	1	1	0	0	0	k__Bacteria	p__Firmicutes	c__Clostridia	o__Clostridiales	f__	g__	s__
315462	0	0	0	0	0	0	0	0	0	0	0	0	0	0	0	1	0	0	k__Bacteria	p__Firmicutes	c__Clostridia	o__Clostridiales	f__	g__	s__
4463569	0	0	0	0	0	1	0	0	0	0	0	0	0	0	0	0	1	0	k__Bacteria	p__Firmicutes	c__Clostridia	o__Clostridiales	f__Ruminococcaceae	g__	s__
310145	0	0	14	0	0	9	0	0	7	0	0	0	0	0	1	0	0	0	k__Bacteria	p__Firmicutes	c__Clostridia	o__Clostridiales	f__Dehalobacteriaceae	g__Dehalobacterium	s__
289242	0	0	0	1	2	0	0	0	0	1	0	0	0	0	1	1	0	0	k__Bacteria	p__Firmicutes	c__Erysipelotrichi	o__Erysipelotrichales	f__Erysipelotrichaceae	g__RFN20	s__
101021	5670	4128	35	710	1131	4	3941	5049	72	0	280	8	0	7	3	1	630	140	k__Bacteria	p__Proteobacteria	c__Gammaproteobacteria	o__Aeromonadales	f__Succinivibrionaceae	g__	s__
190679	14	2	5	12	2	2	17	10	2	3	10	10	7	2	4	5	7	18	k__Bacteria	p__Firmicutes	c__Clostridia	o__Clostridiales	f__Lachnospiraceae	g__Coprococcus
578707	0	2	3	0	0	2	1	0	0	0	0	1	0	0	1	0	0	2	k__Bacteria	p__Firmicutes	c__Clostridia	o__Clostridiales	f__[Mogibacteriaceae]	g__	s__
540896	0	0	0	2	0	0	0	1	0	0	0	0	0	1	0	1	0	3	k__Bacteria	p__Synergistetes	c__Synergistia	o__Synergistales	f__Dethiosulfovibrionaceae	g__Pyramidobacter	s__
3438642	0	0	0	0	0	0	0	1	0	0	0	0	0	0	0	0	0	1	k__Bacteria	p__Firmicutes	c__Clostridia	o__Clostridiales	f__Lachnospiraceae	g__[Ruminococcus]	s__
509709	0	2	0	1	2	1	1	1	2	2	2	2	2	1	2	3	3	3	k__Bacteria	p__Firmicutes	c__Clostridia	o__Clostridiales	f__Lachnospiraceae
205250	3	1	2	2	2	1	1	1	1	1	2	0	0	2	3	1	0	7	k__Bacteria	p__Firmicutes	c__Clostridia	o__Clostridiales	f__	g__	s__
514059	21	4	22	14	9	17	9	7	35	0	16	0	0	22	0	0	8	2	k__Bacteria	p__Firmicutes	c__Clostridia	o__Clostridiales	f__Ruminococcaceae	g__Ruminococcus	s__
349656	0	0	1	0	0	0	1	0	1	0	0	0	0	0	0	0	0	0	k__Bacteria	p__Firmicutes	c__Clostridia	o__Clostridiales	f__	g__	s__
306087	0	0	0	0	0	1	0	0	0	0	0	0	0	0	0	0	0	0	k__Bacteria	p__Lentisphaerae	c__[Lentisphaeria]	o__Victivallales	f__Victivallaceae	g__	s__
349658	0	0	0	0	0	1	0	0	0	0	0	0	0	0	0	0	0	0	k__Bacteria	p__Verrucomicrobia	c__Verruco-5	o__WCHB1-41	f__RFP12	g__	s__
4455677	0	0	0	0	0	0	0	0	0	1	2	0	0	1	0	0	0	0	k__Bacteria	p__Firmicutes	c__Clostridia	o__Clostridiales	f__	g__	s__
325113	0	1	1	0	5	1	1	1	1	0	1	1	0	1	3	0	1	1	k__Bacteria	p__Firmicutes	c__Clostridia	o__Clostridiales	f__[Mogibacteriaceae]	g__	s__
290251	0	0	0	0	1	0	0	0	0	0	0	0	1	0	0	0	0	0	k__Bacteria	p__Firmicutes	c__Clostridia	o__Clostridiales	f__Clostridiaceae	g__Clostridium	s__
290253	63	94	84	70	96	80	39	45	44	21	50	46	24	39	53	16	29	50	k__Bacteria	p__Firmicutes	c__Clostridia	o__Clostridiales	f__Ruminococcaceae	g__Oscillospira	s__
219151	0	0	0	0	0	0	0	0	0	0	0	0	0	0	1	0	0	0	k__Bacteria	p__Proteobacteria	c__Gammaproteobacteria	o__Pseudomonadales	f__Moraxellaceae	g__Acinetobacter	s__
195305	0	0	0	0	0	0	1	0	1	0	0	0	1	0	0	0	0	0	k__Bacteria	p__Firmicutes	c__Clostridia	o__Clostridiales
297917	0	0	0	0	0	0	0	0	0	0	0	1	0	0	0	0	0	0	k__Bacteria	p__Firmicutes	c__Clostridia	o__Clostridiales	f__Lachnospiraceae
351960	9	0	3	1	0	0	6	0	7	0	0	2	0	1	1	1	2	2	k__Bacteria	p__Firmicutes	c__Clostridia	o__Clostridiales	f__Ruminococcaceae	g__Ruminococcus	s__
176470	0	0	0	0	0	0	0	0	0	0	0	0	0	0	1	0	1	2	k__Bacteria	p__Firmicutes	c__Clostridia	o__Clostridiales	f__Clostridiaceae	g__Clostridium	s__
265106	1	3	2	1	1	7	0	2	4	0	0	2	3	1	2	1	0	1	k__Bacteria	p__Actinobacteria	c__Coriobacteriia	o__Coriobacteriales	f__Coriobacteriaceae	g__	s__
564537	1	0	0	0	0	0	1	0	0	6	12	5	12	2	1	9	11	4	k__Bacteria	p__Bacteroidetes	c__Bacteroidia	o__Bacteroidales	f__S24-7	g__	s__
295046	0	1	0	0	0	0	0	0	0	0	0	0	0	0	0	0	0	0	k__Bacteria	p__Firmicutes	c__Clostridia	o__Clostridiales	f__Ruminococcaceae	g__	s__
15700	13	4	2	18	4	3	9	0	2	5	154	71	6	63	69	8	130	73	k__Bacteria	p__Tenericutes	c__Mollicutes	o__RF39	f__	g__	s__
15704	0	0	0	2	1	0	0	0	0	0	0	0	0	0	0	0	0	0	k__Bacteria	p__Tenericutes	c__Mollicutes	o__	f__	g__	s__
310857	0	0	3	0	2	10	1	1	1	0	8	4	0	2	6	0	3	5	k__Bacteria	p__Firmicutes	c__Clostridia	o__Clostridiales	f__Ruminococcaceae	g__	s__
517583	2	3	5	2	2	6	5	4	11	0	6	10	4	1	4	1	3	14	k__Bacteria	p__Firmicutes	c__Clostridia	o__Clostridiales	f__Lachnospiraceae	g__	s__
3466726	0	0	0	0	0	0	0	0	0	0	0	1	0	0	0	0	0	0	k__Bacteria	p__Firmicutes	c__Clostridia	o__Clostridiales	f__	g__	s__
269732	4	1	88	5	1	83	6	7	83	0	0	1	0	0	0	0	0	4	k__Bacteria	p__Bacteroidetes	c__Bacteroidia	o__Bacteroidales	f__BS11	g__	s__
338926	0	0	0	0	0	1	0	0	0	0	0	0	0	0	0	0	1	0	k__Bacteria	p__Firmicutes	c__Clostridia	o__Clostridiales	f__Lachnospiraceae
4352244	0	1	0	0	0	1	0	1	1	0	0	0	0	0	0	0	0	0	k__Bacteria	p__Firmicutes	c__Clostridia	o__Clostridiales	f__Clostridiaceae	g__Clostridium	s__
363264	0	0	0	0	1	0	0	0	0	0	0	0	0	0	0	0	0	0	k__Bacteria	p__Firmicutes	c__Clostridia	o__Clostridiales	f__Lachnospiraceae	g__	s__
3751503	0	0	0	0	0	0	0	0	0	0	0	0	1	0	0	0	0	0	k__Bacteria	p__Proteobacteria	c__Gammaproteobacteria	o__Xanthomonadales	f__Xanthomonadaceae
331476	0	0	1	0	1	0	0	0	0	2	1	0	3	0	0	1	0	0	k__Bacteria	p__Firmicutes	c__Clostridia	o__Clostridiales	f__Lachnospiraceae
347382	0	0	0	0	0	0	0	0	0	0	0	0	0	0	1	0	2	2	k__Bacteria	p__Firmicutes	c__Clostridia	o__Clostridiales	f__Lachnospiraceae	g__	s__
289875	0	1	46	0	3	79	0	1	23	0	0	0	0	0	0	0	0	1	k__Bacteria	p__Bacteroidetes	c__Bacteroidia	o__Bacteroidales	f__Prevotellaceae	g__Prevotella	s__
298641	0	0	0	0	0	0	1	0	1	0	0	0	0	0	0	0	0	0	k__Bacteria	p__Firmicutes	c__Clostridia	o__Clostridiales
344725	1	0	0	8	2	1	0	0	0	68	0	0	3	4	2	5	0	0	k__Bacteria	p__Bacteroidetes	c__Bacteroidia	o__Bacteroidales	f__RF16	g__	s__
146867	0	1	2	0	0	1	1	1	3	1	1	1	0	0	2	0	0	2	k__Bacteria	p__Actinobacteria	c__Coriobacteriia	o__Coriobacteriales	f__Coriobacteriaceae	g__	s__
322466	1	0	1	1	0	0	1	0	3	0	0	0	0	2	1	0	0	0	k__Bacteria	p__Firmicutes	c__Clostridia	o__Clostridiales	f__Lachnospiraceae	g__[Ruminococcus]	s__gnavus
556452	0	0	1	0	0	0	0	0	0	0	0	0	0	0	0	0	0	0	k__Bacteria	p__Firmicutes	c__Clostridia	o__Clostridiales	f__Ruminococcaceae	g__	s__
808203	0	0	0	0	0	0	0	0	0	0	0	0	0	0	0	1	0	0	k__Bacteria	p__Proteobacteria	c__Betaproteobacteria	o__Burkholderiales	f__Comamonadaceae	g__Comamonas	s__
157246	0	0	0	0	0	0	0	0	0	0	0	0	1	0	1	0	0	1	k__Bacteria	p__Firmicutes	c__Clostridia	o__Clostridiales	f__	g__	s__
353195	0	0	0	0	0	4	0	0	0	0	0	0	0	0	0	0	0	0	k__Bacteria	p__Firmicutes	c__Clostridia	o__Clostridiales	f__Lachnospiraceae
209931	1	5	0	0	0	1	0	0	0	1	3	0	0	1	0	0	0	1	k__Bacteria	p__Bacteroidetes	c__Bacteroidia	o__Bacteroidales	f__	g__	s__
814079	0	0	0	0	0	0	0	1	0	0	0	0	0	0	0	0	0	0	k__Bacteria	p__Firmicutes	c__Bacilli	o__Lactobacillales	f__	g__	s__
151714	1	1	7	2	1	3	1	0	3	0	5	5	1	2	4	0	4	15	k__Bacteria	p__Firmicutes	c__Clostridia	o__Clostridiales	f__[Mogibacteriaceae]	g__Mogibacterium	s__
342601	0	0	0	0	0	0	0	0	1	0	0	0	0	0	0	0	0	1	k__Bacteria	p__Spirochaetes	c__Spirochaetes	o__Spirochaetales	f__Spirochaetaceae	g__Treponema	s__
360315	0	0	0	1	0	0	1	0	0	6	3	56	8	7	66	2	1	93	k__Bacteria	p__Firmicutes	c__Clostridia	o__Clostridiales	f__	g__	s__
607877	1	2	0	1	0	0	3	1	0	1	3	7	4	2	2	2	2	4	k__Bacteria	p__Firmicutes	c__Clostridia	o__Clostridiales	f__Lachnospiraceae
553253	1	1	0	1	0	6	1	0	3	0	1	0	0	0	0	0	0	1	k__Bacteria	p__Firmicutes	c__Clostridia	o__Clostridiales	f__Ruminococcaceae	g__Ruminococcus	s__
582184	12	9	15	9	6	13	27	10	16	20	20	27	19	6	18	19	24	35	k__Bacteria	p__Firmicutes	c__Clostridia	o__Clostridiales	f__Lachnospiraceae	g__Butyrivibrio	s__
268462	0	1	1	1	0	1	1	0	2	0	0	0	0	0	1	0	0	1	k__Bacteria	p__Firmicutes	c__Clostridia	o__Clostridiales	f__Lachnospiraceae
175741	0	1	0	0	0	0	0	0	0	0	0	0	0	0	0	0	0	0	k__Bacteria	p__Firmicutes	c__Clostridia	o__Clostridiales	f__	g__	s__
554912	7	14	39	11	16	20	5	10	11	4	26	16	10	9	13	3	14	50	k__Bacteria	p__Firmicutes	c__Clostridia	o__Clostridiales	f__Ruminococcaceae	g__Oscillospira	s__
411254	0	0	2	0	0	0	0	0	1	0	2	0	1	0	1	0	0	1	k__Bacteria	p__Firmicutes	c__Clostridia	o__Clostridiales	f__Lachnospiraceae	g__Dorea	s__
557939	0	1	0	0	0	3	0	2	2	1	0	0	0	0	0	0	0	2	k__Bacteria	p__WPS-2	c__	o__	f__	g__	s__
350189	1	0	0	0	0	0	0	0	0	0	0	0	0	0	0	0	0	0	k__Bacteria	p__Firmicutes	c__Clostridia	o__Clostridiales	f__Lachnospiraceae
110799	15	12	5	43	43	18	12	22	13	7	8	7	1	6	27	1	5	6	k__Bacteria	p__Bacteroidetes	c__Bacteroidia	o__Bacteroidales	f__	g__	s__
322070	7	7	1	7	4	1	9	9	1	3	34	18	13	13	19	7	40	45	k__Bacteria	p__Firmicutes	c__Clostridia	o__Clostridiales	f__Lachnospiraceae	g__	s__
190954	0	0	0	0	0	0	1	0	0	0	0	0	0	0	0	0	0	1	k__Bacteria	p__Firmicutes	c__Clostridia	o__Clostridiales	f__Lachnospiraceae	g__	s__
584309	0	0	0	0	1	1	1	0	0	1	4	1	0	6	1	0	0	2	k__Bacteria	p__Firmicutes	c__Clostridia	o__Clostridiales	f__[Mogibacteriaceae]	g__Mogibacterium	s__
85999	438	328	236	409	375	375	258	267	192	151	168	258	90	341	320	75	160	126	k__Bacteria	p__Bacteroidetes	c__Bacteroidia	o__Bacteroidales	f__Prevotellaceae	g__Prevotella	s__
272149	1	0	1	1	1	1	0	1	0	0	0	0	0	0	0	4	0	3	k__Bacteria	p__Firmicutes	c__Clostridia	o__Clostridiales	f__Lachnospiraceae
585653	0	0	0	2	1	1	1	0	0	0	0	0	1	0	0	0	1	0	k__Bacteria	p__Proteobacteria	c__Epsilonproteobacteria	o__Campylobacterales	f__Campylobacteraceae	g__Campylobacter	s__
585652	0	2	8	2	9	13	1	0	6	0	0	0	0	0	0	0	0	1	k__Bacteria	p__Firmicutes	c__Clostridia	o__Clostridiales	f__Ruminococcaceae	g__	s__
4296974	7	12	20	11	12	24	7	6	37	0	2	1	1	1	4	0	1	0	k__Bacteria	p__Firmicutes	c__Clostridia	o__Clostridiales	f__	g__	s__
339336	0	0	0	0	0	0	0	0	0	0	0	1	0	0	0	0	0	1	k__Bacteria	p__Firmicutes	c__Clostridia	o__Clostridiales	f__	g__	s__
332411	11	13	23	7	5	10	12	15	12	0	11	11	6	0	1	10	14	7	k__Bacteria	p__Firmicutes	c__Clostridia	o__Clostridiales	f__Lachnospiraceae	g__Coprococcus	s__
1124877	0	0	0	0	2	0	1	1	2	0	1	0	0	0	0	1	0	3	k__Bacteria	p__Actinobacteria	c__Coriobacteriia	o__Coriobacteriales	f__Coriobacteriaceae	g__Atopobium	s__
540532	1	0	0	0	1	0	0	0	0	0	0	1	0	0	1	1	1	0	k__Bacteria	p__Firmicutes	c__Clostridia	o__Clostridiales	f__	g__	s__
4439468	0	0	0	0	0	0	0	0	0	0	1	0	0	0	0	0	0	0	k__Bacteria	p__Firmicutes	c__Clostridia	o__Clostridiales	f__Lachnospiraceae	g__	s__
577136	24	18	12	11	18	9	23	30	9	42	23	9	23	18	7	27	14	3	k__Bacteria	p__Bacteroidetes	c__Bacteroidia	o__Bacteroidales	f__Prevotellaceae	g__Prevotella	s__
4432238	0	0	0	2	0	1	0	2	2	0	1	1	2	0	0	0	1	2	k__Bacteria	p__Firmicutes	c__Clostridia	o__Clostridiales	f__	g__	s__
547817	250	135	20	238	130	47	216	107	43	328	266	239	396	306	254	361	227	105	k__Bacteria	p__Bacteroidetes	c__Bacteroidia	o__Bacteroidales	f__Prevotellaceae	g__Prevotella	s__
113909	8	8	15	10	10	7	40	17	28	4	23	20	8	6	12	10	29	37	k__Bacteria	p__Firmicutes	c__Clostridia	o__Clostridiales	f__	g__	s__
334270	1	0	1	14	2	12	0	1	0	0	0	0	0	0	0	0	0	0	k__Bacteria	p__Bacteroidetes	c__Bacteroidia	o__Bacteroidales	f__RF16	g__	s__
155658	0	0	3	0	0	1	0	0	1	0	0	0	0	0	0	0	0	0	k__Bacteria	p__Bacteroidetes	c__Bacteroidia	o__Bacteroidales	f__	g__	s__
354254	0	0	2	1	0	1	0	0	1	0	1	1	2	0	1	1	1	3	k__Bacteria	p__Firmicutes	c__Clostridia	o__Clostridiales
301042	0	0	0	0	0	0	0	0	0	0	0	0	0	0	0	0	1	0	k__Bacteria	p__Firmicutes	c__Clostridia	o__Clostridiales	f__Lachnospiraceae	g__Blautia	s__
239337	26	55	23	24	26	37	27	42	12	0	0	0	0	0	0	0	0	1	k__Bacteria	p__Bacteroidetes	c__Bacteroidia	o__Bacteroidales	f__	g__	s__
262016	0	3	2	0	2	1	3	2	3	0	0	1	0	0	0	0	0	1	k__Bacteria	p__Firmicutes	c__Clostridia	o__Clostridiales	f__	g__	s__
712142	0	0	0	0	0	0	0	1	0	0	0	0	0	0	0	0	0	0	k__Bacteria	p__Firmicutes	c__Clostridia	o__Clostridiales	f__Ruminococcaceae	g__	s__
110161	1	2	11	5	4	16	1	3	9	1	5	0	3	1	1	0	3	2	k__Bacteria	p__Firmicutes	c__Clostridia	o__Clostridiales	f__Ruminococcaceae	g__	s__
348358	0	0	0	0	0	0	0	0	0	0	0	0	0	0	1	0	0	0	k__Bacteria	p__Firmicutes	c__Clostridia	o__Clostridiales	f__Clostridiaceae	g__Clostridium	s__
3458757	0	0	0	1	1	1	2	0	2	1	2	1	0	0	0	4	0	1	k__Bacteria	p__Firmicutes	c__Clostridia	o__Clostridiales	f__Lachnospiraceae	g__Dorea	s__
176067	0	0	0	0	0	0	0	0	0	0	0	0	0	0	0	1	0	0	k__Bacteria	p__Firmicutes	c__Clostridia	o__Clostridiales	f__Lachnospiraceae	g__[Ruminococcus]	s__
194129	13	4	15	8	2	6	20	3	21	1	7	18	0	3	3	1	13	7	k__Bacteria	p__Firmicutes	c__Clostridia	o__Clostridiales	f__	g__	s__
328246	114	90	79	139	118	135	114	95	91	53	60	69	52	114	116	54	66	48	k__Bacteria	p__Bacteroidetes	c__Bacteroidia	o__Bacteroidales	f__Prevotellaceae	g__Prevotella	s__
594265	0	0	0	0	0	0	0	0	0	0	0	2	0	0	0	0	0	0	k__Bacteria	p__Firmicutes	c__Clostridia	o__Clostridiales	f__Ruminococcaceae	g__	s__
563228	2	1	1	2	1	1	4	1	3	0	1	3	0	0	0	1	0	3	k__Bacteria	p__Firmicutes	c__Clostridia	o__Clostridiales	f__Ruminococcaceae	g__	s__
577671	0	13	11	1	10	6	0	6	6	4	0	6	2	0	7	1	0	19	k__Bacteria	p__TM7	c__TM7-3	o__CW040	f__F16	g__	s__
583958	1	0	0	0	0	1	0	0	0	0	0	0	0	0	0	0	0	0	k__Bacteria	p__Firmicutes	c__Clostridia	o__Clostridiales	f__Lachnospiraceae	g__Dorea	s__
105028	164	138	404	149	131	174	172	134	295	8	62	31	10	26	20	15	66	80	k__Bacteria	p__Firmicutes	c__Clostridia	o__Clostridiales	f__Lachnospiraceae	g__	s__
546360	57	12	8	49	9	7	31	14	6	2	3	16	1	8	18	1	4	10	k__Bacteria	p__Bacteroidetes	c__Bacteroidia	o__Bacteroidales	f__Prevotellaceae	g__Prevotella	s__
831218	1	1	0	5	2	5	1	0	1	0	0	0	0	0	0	0	0	0	k__Bacteria	p__Tenericutes	c__Mollicutes	o__Anaeroplasmatales	f__Anaeroplasmataceae	g__Anaeroplasma	s__
586681	0	0	0	0	1	0	0	0	0	2	0	0	0	2	0	0	0	1	k__Bacteria	p__Firmicutes	c__Clostridia	o__Clostridiales	f__[Mogibacteriaceae]	g__	s__
583838	9	15	38	8	10	27	7	16	49	0	0	0	0	0	0	0	0	1	k__Bacteria	p__Firmicutes	c__Clostridia	o__Clostridiales	f__	g__	s__
305211	0	0	0	0	0	0	0	0	0	0	1	0	1	1	0	0	0	0	k__Bacteria	p__Firmicutes	c__Erysipelotrichi	o__Erysipelotrichales	f__Erysipelotrichaceae	g__Bulleidia	s__
1107586	1	3	4	1	2	2	4	1	2	0	10	1	0	4	1	0	4	6	k__Bacteria	p__Firmicutes	c__Clostridia	o__Clostridiales	f__Lachnospiraceae	g__Coprococcus	s__
703731	4	0	0	1	1	1	3	3	1	0	2	3	1	0	2	1	4	4	k__Bacteria	p__Firmicutes	c__Clostridia	o__Clostridiales	f__Lachnospiraceae
4303237	0	0	0	0	3	0	0	1	0	1	0	0	1	0	0	0	0	0	k__Bacteria	p__Bacteroidetes	c__Bacteroidia	o__Bacteroidales	f__Prevotellaceae	g__Prevotella	s__
346606	0	0	2	0	0	1	0	3	4	0	2	0	0	0	1	1	0	2	k__Bacteria	p__Firmicutes	c__Clostridia	o__Clostridiales	f__	g__	s__
346604	7	4	10	4	5	3	17	0	9	2	15	12	2	2	6	1	8	13	k__Bacteria	p__Firmicutes	c__Clostridia	o__Clostridiales	f__Lachnospiraceae	g__	s__
349401	0	0	0	0	0	0	1	0	1	0	0	0	0	0	0	0	0	0	k__Bacteria	p__Firmicutes	c__Clostridia	o__Clostridiales	f__Lachnospiraceae	g__	s__
154297	0	0	6	0	0	3	0	0	3	0	0	0	0	0	0	0	0	0	k__Bacteria	p__Bacteroidetes	c__Bacteroidia	o__Bacteroidales	f__	g__	s__
270733	22	21	22	47	36	30	25	10	24	1	95	5	3	153	9	3	58	7	k__Bacteria	p__Firmicutes	c__Clostridia	o__Clostridiales	f__Ruminococcaceae	g__Ruminococcus	s__
168068	0	0	1	0	1	0	0	1	0	0	0	0	0	1	0	0	1	0	k__Bacteria	p__Firmicutes	c__Clostridia	o__Clostridiales	f__Ruminococcaceae	g__	s__
265599	0	0	0	0	0	0	0	0	1	0	0	0	0	0	0	0	0	0	k__Bacteria	p__Firmicutes	c__Clostridia	o__Clostridiales	f__	g__	s__
4483337	0	0	0	0	0	0	0	0	1	0	0	0	0	0	1	0	0	0	k__Bacteria	p__Firmicutes	c__Clostridia	o__Clostridiales	f__Lachnospiraceae	g__	s__
322678	0	0	0	0	0	0	0	0	0	0	1	1	0	0	0	0	1	0	k__Bacteria	p__Firmicutes	c__Clostridia	o__Clostridiales	f__Lachnospiraceae
149699	0	1	7	1	2	2	2	3	5	0	1	1	1	1	0	0	2	0	k__Bacteria	p__Firmicutes	c__Clostridia	o__Clostridiales
255382	3	0	0	2	2	1	5	5	0	0	0	4	2	1	1	1	1	8	k__Bacteria	p__Bacteroidetes	c__Bacteroidia	o__Bacteroidales	f__	g__	s__
293918	0	0	1	1	0	1	0	0	1	0	1	0	0	0	0	0	0	0	k__Bacteria	p__Firmicutes	c__Clostridia	o__Clostridiales	f__Lachnospiraceae	g__	s__
329112	0	0	2	0	0	4	0	0	0	0	0	0	0	2	0	0	0	0	k__Bacteria	p__Firmicutes	c__Clostridia	o__Clostridiales	f__Ruminococcaceae	g__	s__
333590	2	2	0	1	0	1	5	1	2	1	3	1	0	0	1	0	1	4	k__Bacteria	p__Firmicutes	c__Clostridia	o__Clostridiales	f__Lachnospiraceae	g__	s__
556604	17	16	25	24	12	22	35	14	22	9	12	8	9	17	5	19	19	5	k__Bacteria	p__Firmicutes	c__Clostridia	o__Clostridiales	f__Lachnospiraceae	g__Butyrivibrio	s__
293910	0	1	2	0	0	0	0	1	0	0	1	0	4	2	1	1	0	1	k__Bacteria	p__Actinobacteria	c__Coriobacteriia	o__Coriobacteriales	f__Coriobacteriaceae	g__	s__
274292	14	15	35	3	8	31	6	8	36	0	0	0	0	0	0	0	0	1	k__Bacteria	p__Firmicutes	c__Clostridia	o__Clostridiales	f__	g__	s__
575062	0	0	0	0	0	0	0	0	0	0	0	0	1	0	0	0	0	0	k__Bacteria	p__Bacteroidetes	c__Bacteroidia	o__Bacteroidales	f__Bacteroidaceae	g__5-7N15	s__
350400	0	0	0	0	0	0	0	0	1	0	0	0	0	0	0	0	0	1	k__Bacteria	p__Firmicutes	c__Clostridia	o__Clostridiales	f__	g__	s__
743919	0	0	0	0	0	0	0	0	0	0	0	0	0	0	0	0	0	2	k__Bacteria	p__Firmicutes	c__Clostridia	o__Clostridiales	f__Lachnospiraceae	g__Coprococcus	s__
162169	19	14	13	11	4	5	31	6	22	9	25	22	17	10	15	8	11	27	k__Bacteria	p__Firmicutes	c__Clostridia	o__Clostridiales	f__Lachnospiraceae	g__Butyrivibrio	s__
587336	1	2	10	0	3	5	3	2	7	6	2	4	6	5	10	3	4	9	k__Bacteria	p__Firmicutes	c__Clostridia	o__Clostridiales	f__	g__	s__
534988	0	2	3	0	9	4	2	2	0	9	3	2	1	7	3	0	2	0	k__Bacteria	p__Firmicutes	c__Clostridia	o__Clostridiales	f__[Mogibacteriaceae]	g__	s__
327242	0	3	4	0	0	0	0	1	3	0	0	0	0	0	0	0	0	0	k__Bacteria	p__Firmicutes	c__Clostridia	o__Clostridiales	f__	g__	s__
199491	0	0	0	0	0	0	1	0	0	0	0	0	0	0	0	0	0	0	k__Bacteria	p__Firmicutes	c__Clostridia	o__Clostridiales	f__Lachnospiraceae	g__Coprococcus	s__
290937	2	2	11	1	3	10	5	2	13	0	0	0	2	1	0	0	0	1	k__Bacteria	p__Firmicutes	c__Clostridia	o__Clostridiales	f__Ruminococcaceae	g__	s__
796654	3	2	1	3	1	9	0	1	2	0	5	1	0	1	1	1	3	1	k__Bacteria	p__Spirochaetes	c__Spirochaetes	o__Sphaerochaetales	f__Sphaerochaetaceae	g__Sphaerochaeta	s__
112931	7	4	2	4	1	4	8	1	3	0	0	2	0	1	1	0	0	0	k__Bacteria	p__Firmicutes	c__Clostridia	o__Clostridiales	f__	g__	s__
265379	5	15	20	19	18	33	8	11	10	2	17	13	4	13	33	0	10	21	k__Bacteria	p__Firmicutes	c__Clostridia	o__Clostridiales	f__Ruminococcaceae	g__	s__
168200	369	533	344	363	461	430	370	649	378	196	271	186	224	251	152	214	234	99	k__Bacteria	p__Bacteroidetes	c__Bacteroidia	o__Bacteroidales	f__Prevotellaceae	g__Prevotella	s__
581549	0	0	0	0	0	0	0	0	0	0	0	0	0	0	0	0	0	1	k__Bacteria	p__Firmicutes	c__Clostridia	o__Clostridiales	f__	g__	s__
164693	0	0	0	0	0	0	2	0	1	0	1	0	0	0	0	0	0	0	k__Bacteria	p__Firmicutes	c__Clostridia	o__Clostridiales	f__Lachnospiraceae
4333731	4	4	2	9	3	2	3	1	2	2	4	0	10	3	0	1	2	2	k__Bacteria	p__Firmicutes	c__Clostridia	o__Clostridiales	f__Ruminococcaceae	g__	s__
95570	0	0	0	0	0	0	0	0	1	1	0	0	0	0	0	0	1	0	k__Bacteria	p__Firmicutes	c__Clostridia	o__Clostridiales	f__Ruminococcaceae	g__Ruminococcus	s__
4298973	0	1	1	2	0	1	1	1	0	0	0	1	0	0	0	1	2	0	k__Bacteria	p__Firmicutes	c__Clostridia	o__Clostridiales	f__Ruminococcaceae	g__	s__
1105326	0	0	0	0	0	1	1	0	0	0	0	0	0	0	0	0	1	0	k__Bacteria	p__Firmicutes	c__Clostridia	o__Clostridiales	f__Lachnospiraceae
102084	130	148	110	484	460	374	105	159	71	188	130	171	103	509	390	75	102	92	k__Bacteria	p__Bacteroidetes	c__Bacteroidia	o__Bacteroidales	f__Prevotellaceae	g__Prevotella	s__
524117	2	0	0	3	0	0	6	1	0	1	1	1	3	2	2	7	5	6	k__Bacteria	p__Proteobacteria	c__Gammaproteobacteria	o__Aeromonadales	f__Succinivibrionaceae	g__Succinivibrio	s__
275743	0	0	0	0	0	0	0	0	1	2	1	0	2	0	0	1	0	1	k__Bacteria	p__Firmicutes	c__Clostridia	o__Clostridiales
347553	0	0	0	0	0	0	1	0	0	1	0	1	0	0	5	2	0	3	k__Bacteria	p__Firmicutes	c__Clostridia	o__Clostridiales	f__Clostridiaceae	g__	s__
103074	0	0	20	0	0	66	0	0	23	0	0	0	0	0	0	0	0	1	k__Bacteria	p__Bacteroidetes	c__Bacteroidia	o__Bacteroidales	f__	g__	s__
584463	2	0	3	1	1	4	1	1	1	2	3	5	0	2	0	1	9	3	k__Bacteria	p__Firmicutes	c__Clostridia	o__Clostridiales	f__Lachnospiraceae	g__	s__
3297757	0	2	5	0	1	7	0	0	2	0	0	0	0	0	0	0	0	1	k__Bacteria	p__Firmicutes	c__Clostridia	o__Clostridiales	f__Ruminococcaceae	g__	s__
343020	0	0	0	0	0	0	0	0	1	0	0	0	0	0	0	0	0	0	k__Bacteria	p__Bacteroidetes	c__Bacteroidia	o__Bacteroidales	f__BS11	g__	s__
3398712	0	0	0	0	0	0	0	0	0	0	0	1	0	0	0	0	0	1	k__Bacteria	p__Firmicutes	c__Clostridia	o__Clostridiales	f__	g__	s__
347732	1	1	0	0	0	0	0	0	1	1	1	0	6	1	0	2	1	2	k__Bacteria	p__Firmicutes	c__Clostridia	o__Clostridiales	f__Lachnospiraceae
734577	3	0	0	1	0	0	0	0	0	2	2	0	0	1	1	3	2	1	k__Bacteria	p__Verrucomicrobia	c__Verruco-5	o__WCHB1-41	f__RFP12	g__	s__
99718	27	31	44	26	21	21	24	31	40	15	63	38	14	46	39	13	41	68	k__Bacteria	p__Firmicutes	c__Clostridia	o__Clostridiales	f__	g__	s__
216009	82	36	51	32	14	7	88	24	49	30	74	76	56	32	32	78	110	137	k__Bacteria	p__Firmicutes	c__Clostridia	o__Clostridiales	f__Lachnospiraceae	g__Coprococcus	s__
295180	4	2	0	2	5	1	13	17	4	0	1	1	5	2	5	3	4	8	k__Bacteria	p__Proteobacteria	c__Alphaproteobacteria	o__RF32	f__	g__	s__
40768	0	0	1	0	0	0	0	0	0	0	0	0	0	0	0	0	0	0	k__Bacteria	p__Firmicutes	c__Clostridia	o__Clostridiales	f__Lachnospiraceae	g__	s__
311521	0	0	0	0	0	0	0	0	0	0	1	0	1	0	0	0	0	1	k__Bacteria	p__Firmicutes	c__Clostridia	o__Clostridiales	f__	g__	s__
511510	0	0	0	0	0	0	0	0	0	0	0	0	0	0	0	1	0	0	k__Bacteria	p__Firmicutes	c__Clostridia	o__Clostridiales	f__	g__	s__
303217	0	0	0	0	0	0	0	0	0	1	0	0	0	0	0	0	0	0	k__Bacteria	p__Proteobacteria	c__Alphaproteobacteria	o__RF32	f__	g__	s__
290759	0	0	0	0	0	0	0	0	0	0	0	0	0	0	0	1	0	0	k__Bacteria	p__Firmicutes	c__Bacilli	o__Lactobacillales	f__Streptococcaceae	g__Streptococcus	s__
290750	0	1	2	2	1	3	0	0	3	0	0	0	0	0	0	0	0	0	k__Bacteria	p__Bacteroidetes	c__Bacteroidia	o__Bacteroidales	f__	g__	s__
325910	0	0	0	0	0	0	0	0	0	0	1	0	0	0	0	1	0	0	k__Bacteria	p__Firmicutes	c__Clostridia	o__Clostridiales	f__	g__	s__
42839	2	4	1	15	9	2	3	2	0	97	69	33	169	76	74	107	27	51	k__Bacteria	p__Firmicutes	c__Clostridia	o__Clostridiales	f__Ruminococcaceae	g__Ruminococcus	s__
15693	1	5	3	2	9	18	0	0	1	0	0	0	0	0	0	0	0	0	k__Bacteria	p__Tenericutes	c__RF3	o__ML615J-28	f__	g__	s__
4322379	4	13	54	15	11	34	6	12	40	9	4	5	3	2	6	7	4	12	k__Bacteria	p__Firmicutes	c__Clostridia	o__Clostridiales	f__Lachnospiraceae	g__	s__
583584	3	5	1	2	5	2	4	2	6	0	9	4	8	2	3	3	10	16	k__Bacteria	p__Firmicutes	c__Clostridia	o__Clostridiales	f__Lachnospiraceae	g__	s__
4445801	0	0	0	1	0	0	1	0	0	0	1	0	0	0	0	0	0	0	k__Bacteria	p__Firmicutes	c__Clostridia	o__Clostridiales	f__	g__	s__
563635	21	20	2	15	9	0	16	12	2	0	14	8	2	8	3	1	25	6	k__Bacteria	p__Firmicutes	c__Clostridia	o__Clostridiales	f__Veillonellaceae	g__Succiniclasticum	s__
334329	0	0	0	0	1	0	1	0	1	0	1	1	0	1	0	0	0	0	k__Bacteria	p__Bacteroidetes	c__Bacteroidia	o__Bacteroidales	f__Prevotellaceae	g__Prevotella	s__
4368675	0	0	1	0	0	1	0	0	0	0	0	0	0	0	0	0	0	0	k__Bacteria	p__Firmicutes	c__Clostridia	o__Clostridiales	f__Ruminococcaceae	g__	s__
1569569	0	0	0	0	0	0	1	0	0	0	0	0	0	0	0	0	0	0	k__Bacteria	p__Firmicutes	c__Clostridia	o__Clostridiales	f__Ruminococcaceae	g__Oscillospira	s__
334323	48	71	149	33	46	114	58	83	151	5	20	36	22	1	13	34	15	24	k__Bacteria	p__Firmicutes	c__Clostridia	o__Clostridiales	f__Ruminococcaceae	g__	s__
545127	10	9	9	1	3	7	6	4	3	2	11	5	11	7	2	2	9	6	k__Bacteria	p__Firmicutes	c__Clostridia	o__Clostridiales	f__[Mogibacteriaceae]	g__	s__
182600	0	0	0	1	0	0	0	0	0	0	0	0	0	0	0	0	0	0	k__Bacteria	p__Firmicutes	c__Clostridia	o__Clostridiales	f__Ruminococcaceae	g__	s__
324696	0	0	2	1	0	0	0	0	2	0	0	1	0	0	0	0	0	1	k__Bacteria	p__Firmicutes	c__Clostridia	o__Clostridiales	f__	g__	s__
273600	0	0	0	0	0	0	0	0	1	0	0	0	0	0	0	0	1	0	k__Bacteria	p__Firmicutes	c__Clostridia	o__Clostridiales	f__Lachnospiraceae
184465	0	0	0	0	2	0	0	0	0	0	0	0	0	0	0	0	0	0	k__Bacteria	p__Firmicutes	c__Clostridia	o__Clostridiales	f__Lachnospiraceae	g__Coprococcus	s__
4155395	3	1	3	0	1	0	1	0	1	0	0	2	1	2	0	0	2	2	k__Bacteria	p__Firmicutes	c__Clostridia	o__Clostridiales	f__Lachnospiraceae	g__	s__
561676	1	1	1	2	1	0	1	2	2	0	2	2	0	1	3	0	3	0	k__Bacteria	p__Firmicutes	c__Clostridia	o__Clostridiales	f__	g__	s__
4424063	1	0	0	0	0	0	0	1	0	0	1	0	0	0	0	0	0	0	k__Bacteria	p__Firmicutes	c__Clostridia	o__Clostridiales	f__Lachnospiraceae	g__	s__
180552	0	0	0	0	0	0	0	0	0	111	1	11	208	3	20	115	0	16	k__Bacteria	p__Firmicutes	c__Clostridia	o__Clostridiales	f__Ruminococcaceae	g__Ruminococcus	s__
187271	0	0	7	0	0	2	0	0	9	0	0	0	0	0	0	0	0	0	k__Bacteria	p__Firmicutes	c__Clostridia	o__Clostridiales	f__Lachnospiraceae	g__Blautia	s__
180555	0	1	5	0	0	0	2	0	4	1	4	3	3	0	6	0	4	8	k__Bacteria	p__Firmicutes	c__Clostridia	o__Clostridiales	f__Lachnospiraceae	g__	s__
13986	1	2	2	1	2	1	1	0	2	0	2	1	0	1	0	1	0	2	k__Bacteria	p__Firmicutes	c__Clostridia	o__Clostridiales	f__Lachnospiraceae	g__	s__
13983	0	0	0	0	0	0	0	0	0	0	0	0	0	0	0	0	1	0	k__Bacteria	p__Firmicutes	c__Clostridia	o__Clostridiales	f__	g__	s__
266615	0	0	0	0	0	0	0	0	0	0	0	0	0	0	0	0	1	0	k__Bacteria	p__Firmicutes	c__Clostridia	o__Clostridiales
299985	1	2	3	0	1	2	3	0	1	0	1	1	0	1	7	0	1	5	k__Bacteria	p__Firmicutes	c__Clostridia	o__Clostridiales	f__Lachnospiraceae	g__	s__
735769	0	0	4	0	0	2	1	1	1	28	13	30	43	9	21	29	14	485	k__Bacteria	p__Cyanobacteria	c__Chloroplast	o__Streptophyta	f__	g__	s__
155468	0	4	13	1	3	22	0	3	18	0	0	0	0	0	0	0	0	0	k__Bacteria	p__Bacteroidetes	c__Bacteroidia	o__Bacteroidales	f__	g__	s__
554160	0	0	0	0	0	0	0	0	0	0	0	0	1	1	0	0	0	0	k__Bacteria	p__Firmicutes	c__Clostridia	o__Clostridiales	f__Lachnospiraceae
4378776	0	0	0	0	0	0	1	0	0	0	0	0	0	1	0	0	0	1	k__Bacteria	p__Proteobacteria	c__Alphaproteobacteria	o__Rhizobiales	f__Hyphomicrobiaceae	g__Devosia	s__
277385	0	0	6	1	0	3	1	1	3	0	4	1	0	0	1	0	1	2	k__Bacteria	p__Firmicutes	c__Clostridia	o__Clostridiales	f__	g__	s__
843454	1	3	2	0	3	3	3	1	6	1	4	0	1	0	1	0	0	2	k__Bacteria	p__Firmicutes	c__Clostridia	o__Clostridiales	f__	g__	s__
154598	16	25	242	11	20	95	9	10	120	0	0	2	0	0	1	0	0	9	k__Bacteria	p__Firmicutes	c__Clostridia	o__Clostridiales	f__Lachnospiraceae	g__	s__
786396	0	0	0	0	0	0	0	0	0	1	0	0	0	0	0	0	0	0	k__Bacteria	p__Proteobacteria	c__Gammaproteobacteria	o__Pasteurellales	f__Pasteurellaceae	g__Actinobacillus	s__
16002	0	2	0	0	0	0	0	0	0	0	1	0	0	1	0	0	0	0	k__Bacteria	p__Firmicutes	c__Clostridia	o__Clostridiales	f__	g__	s__
576416	0	0	3	0	0	3	0	0	2	0	0	0	0	0	0	0	0	0	k__Bacteria	p__Bacteroidetes	c__Bacteroidia	o__Bacteroidales	f__	g__	s__
16000	1	0	2	0	1	3	0	0	5	1	0	4	0	0	0	1	0	4	k__Bacteria	p__Firmicutes	c__Clostridia	o__Clostridiales	f__	g__	s__
16006	0	0	2	0	2	1	0	0	0	0	1	0	0	0	0	0	0	1	k__Bacteria	p__Firmicutes	c__Clostridia	o__Clostridiales	f__	g__	s__
4331360	2	2	1	1	0	0	4	1	3	0	1	0	2	1	1	2	0	1	k__Bacteria	p__Firmicutes	c__Clostridia	o__Clostridiales	f__	g__	s__
167679	0	0	8	0	0	3	0	0	6	0	0	0	0	0	0	0	0	0	k__Bacteria	p__Bacteroidetes	c__Bacteroidia	o__Bacteroidales	f__Prevotellaceae	g__Prevotella	s__
183954	12	9	7	8	2	3	18	8	30	5	4	4	4	3	5	4	5	1	k__Bacteria	p__Firmicutes	c__Clostridia	o__Clostridiales	f__Lachnospiraceae	g__	s__
300594	0	1	5	1	1	0	1	1	5	1	1	0	1	1	3	0	2	3	k__Bacteria	p__Firmicutes	c__Clostridia	o__Clostridiales	f__	g__	s__
592626	1	3	1	0	2	1	0	2	0	3	3	2	2	13	1	1	2	2	k__Bacteria	p__Firmicutes	c__Clostridia	o__Clostridiales	f__[Mogibacteriaceae]	g__	s__
821906	528	509	149	873	585	246	492	486	162	197	89	114	38	278	177	37	94	80	k__Bacteria	p__Bacteroidetes	c__Bacteroidia	o__Bacteroidales	f__Prevotellaceae	g__Prevotella	s__
141863	2	2	1	1	0	0	1	1	0	0	4	0	4	0	1	3	0	1	k__Bacteria	p__Firmicutes	c__Clostridia	o__Clostridiales	f__Clostridiaceae	g__	s__
52166	0	0	0	0	0	0	1	0	0	0	0	1	0	0	0	8	0	1	k__Bacteria	p__Firmicutes	c__Clostridia	o__Clostridiales	f__Veillonellaceae	g__Megasphaera	s__
304604	0	0	0	0	0	0	0	0	1	0	0	0	0	0	0	0	0	1	k__Bacteria	p__Firmicutes	c__Clostridia	o__Clostridiales	f__	g__	s__
304606	0	1	0	0	0	0	0	0	2	0	0	1	0	0	0	3	0	0	k__Bacteria	p__Firmicutes	c__Clostridia	o__Clostridiales	f__Lachnospiraceae	g__Dorea	s__
300041	0	1	0	0	0	0	0	0	0	0	0	0	0	0	0	0	0	0	k__Bacteria	p__Firmicutes	c__Clostridia	o__Clostridiales	f__Ruminococcaceae	g__	s__
560677	0	0	1	0	0	1	0	0	1	0	0	0	0	0	0	0	0	0	k__Bacteria	p__Bacteroidetes	c__Bacteroidia	o__Bacteroidales	f__	g__	s__
323155	0	0	0	1	0	0	0	0	0	0	0	0	0	0	0	0	0	0	k__Bacteria	p__Firmicutes	c__Clostridia	o__Clostridiales	f__	g__	s__
311832	1	0	0	0	0	1	1	0	4	0	0	0	0	0	0	0	0	0	k__Bacteria	p__Firmicutes	c__Clostridia	o__Clostridiales	f__Ruminococcaceae	g__	s__
1624481	13	5	23	4	6	3	24	9	37	9	5	6	12	3	4	10	4	8	k__Bacteria	p__Firmicutes	c__Clostridia	o__Clostridiales	f__Lachnospiraceae	g__	s__
134428	0	0	1	0	0	0	0	0	0	0	0	0	1	0	0	0	0	0	k__Bacteria	p__Spirochaetes	c__Spirochaetes	o__Spirochaetales	f__Spirochaetaceae	g__Treponema	s__
1849631	1	0	0	0	0	1	0	0	0	0	0	0	0	0	1	0	0	0	k__Bacteria	p__Firmicutes	c__Clostridia	o__Clostridiales	f__	g__	s__
4476065	2	1	0	6	4	1	2	0	0	61	3	107	158	8	140	79	3	54	k__Bacteria	p__Firmicutes	c__Clostridia	o__Clostridiales	f__Ruminococcaceae	g__Ruminococcus	s__
274603	0	0	1	0	0	0	0	0	0	0	0	0	0	1	0	0	0	1	k__Bacteria	p__Firmicutes	c__Clostridia	o__Clostridiales
741727	12	5	4	8	12	4	6	9	6	1	4	5	0	4	15	0	6	2	k__Bacteria	p__Bacteroidetes	c__Bacteroidia	o__Bacteroidales	f__[Paraprevotellaceae]	g__YRC22	s__
368418	0	2	0	0	1	0	0	0	0	0	0	0	0	0	1	0	1	0	k__Bacteria	p__Firmicutes	c__Clostridia	o__Clostridiales
198170	0	0	0	0	0	0	0	0	0	0	0	0	0	1	0	0	0	0	k__Bacteria	p__Firmicutes	c__Clostridia	o__Clostridiales	f__Lachnospiraceae	g__Dorea	s__
731247	0	0	0	0	1	2	0	0	2	0	0	0	0	0	0	0	0	0	k__Bacteria	p__Spirochaetes	c__Spirochaetes	o__Spirochaetales	f__Spirochaetaceae
578722	0	1	2	0	0	0	0	0	0	10	14	18	18	7	6	12	12	20	k__Bacteria	p__Firmicutes	c__Clostridia	o__Clostridiales	f__Lachnospiraceae	g__	s__
293637	0	0	2	0	0	0	4	0	1	0	1	0	1	0	0	0	2	1	k__Bacteria	p__Firmicutes	c__Clostridia	o__Clostridiales	f__Lachnospiraceae	g__	s__
329830	0	0	2	0	0	2	3	0	1	0	0	0	0	0	0	0	0	0	k__Bacteria	p__Firmicutes	c__Clostridia	o__Clostridiales	f__	g__	s__
290585	13	18	29	8	16	27	15	12	35	1	0	0	0	0	0	0	0	2	k__Bacteria	p__Firmicutes	c__Clostridia	o__Clostridiales	f__	g__	s__
4298529	1	1	1	0	1	1	2	5	4	3	0	2	0	2	2	1	2	2	k__Bacteria	p__Actinobacteria	c__Coriobacteriia	o__Coriobacteriales	f__Coriobacteriaceae	g__	s__
3007575	57	47	87	36	30	51	68	39	89	41	188	194	57	79	146	32	121	217	k__Bacteria	p__Firmicutes	c__Clostridia	o__Clostridiales	f__	g__	s__
4438135	0	0	0	0	0	0	0	0	1	0	0	0	0	0	0	0	0	0	k__Bacteria	p__Bacteroidetes	c__Bacteroidia	o__Bacteroidales	f__	g__	s__
4438136	0	0	2	0	0	4	0	0	0	0	0	0	0	0	0	0	0	0	k__Bacteria	p__Bacteroidetes	c__Bacteroidia	o__Bacteroidales	f__	g__	s__
176986	0	0	3	0	0	1	0	0	0	0	0	0	0	0	0	0	0	0	k__Bacteria	p__Firmicutes	c__Clostridia	o__Clostridiales	f__Lachnospiraceae	g__	s__
4438139	11	3	3	0	0	1	4	2	4	0	5	1	2	0	0	12	5	6	k__Bacteria	p__Firmicutes	c__Clostridia	o__Clostridiales	f__	g__	s__
291981	0	0	0	0	0	0	1	0	0	0	1	0	0	0	1	0	1	0	k__Bacteria	p__Firmicutes	c__Clostridia	o__Clostridiales	f__Lachnospiraceae	g__Coprococcus	s__eutactus
211927	1	5	17	19	24	33	1	0	7	5	4	11	5	12	17	1	4	5	k__Bacteria	p__Firmicutes	c__Erysipelotrichi	o__Erysipelotrichales	f__Erysipelotrichaceae	g__RFN20	s__
548524	55	37	6	39	12	13	61	35	16	41	19	22	33	21	41	43	17	13	k__Bacteria	p__Bacteroidetes	c__Bacteroidia	o__Bacteroidales	f__[Paraprevotellaceae]
577206	0	1	0	0	0	0	0	0	0	0	0	1	0	0	0	0	0	0	k__Bacteria	p__Firmicutes	c__Clostridia	o__Clostridiales	f__	g__	s__
307802	2	1	3	0	1	0	0	0	2	0	6	4	9	4	4	6	5	15	k__Bacteria	p__Firmicutes	c__Clostridia	o__Clostridiales	f__Lachnospiraceae	g__Oribacterium	s__
251854	24	52	49	28	20	31	23	18	36	5	56	42	24	8	33	37	59	64	k__Bacteria	p__Firmicutes	c__Clostridia	o__Clostridiales	f__Ruminococcaceae	g__Ruminococcus	s__
344706	28	52	29	119	123	98	36	56	20	16	14	16	6	59	50	3	4	5	k__Bacteria	p__Bacteroidetes	c__Bacteroidia	o__Bacteroidales	f__Prevotellaceae	g__Prevotella	s__
275984	0	0	0	0	0	0	0	0	0	0	0	0	0	0	1	0	0	0	k__Bacteria	p__Firmicutes	c__Clostridia	o__Clostridiales	f__Lachnospiraceae
263036	0	5	1	2	5	4	4	7	2	0	2	0	0	0	0	0	2	0	k__Bacteria	p__Firmicutes	c__Clostridia	o__Clostridiales	f__Clostridiaceae	g__Clostridium	s__
263789	9	15	23	10	7	10	14	14	16	18	10	15	16	6	18	10	10	10	k__Bacteria	p__Firmicutes	c__Clostridia	o__Clostridiales	f__Lachnospiraceae	g__Butyrivibrio	s__
4413537	33	34	16	23	36	26	30	25	25	8	17	14	18	17	26	5	20	22	k__Bacteria	p__Firmicutes	c__Clostridia	o__Clostridiales	f__Ruminococcaceae	g__	s__
1108747	0	1	0	0	1	0	0	1	0	15	1	3	8	1	2	4	1	5	k__Bacteria	p__Tenericutes	c__Mollicutes	o__RF39	f__	g__	s__
302352	0	0	0	0	0	0	0	0	1	0	0	0	0	0	0	0	1	0	k__Bacteria	p__Firmicutes	c__Clostridia	o__Clostridiales	f__Lachnospiraceae	g__	s__
565205	13	5	5	15	4	5	15	3	11	32	119	76	26	61	74	25	75	112	k__Bacteria	p__Firmicutes	c__Clostridia	o__Clostridiales	f__Lachnospiraceae	g__Butyrivibrio	s__
291360	3	1	0	2	2	0	3	0	0	0	3	0	0	5	10	0	3	4	k__Bacteria	p__Firmicutes	c__Clostridia	o__Clostridiales	f__Ruminococcaceae	g__Ruminococcus	s__
526963	0	1	0	0	0	0	0	0	0	0	0	0	0	1	0	0	0	0	k__Bacteria	p__Firmicutes	c__Clostridia	o__Clostridiales	f__Lachnospiraceae
356494	18	8	8	30	24	24	13	11	4	7	3	2	1	14	9	1	1	5	k__Bacteria	p__Bacteroidetes	c__Bacteroidia	o__Bacteroidales	f__Prevotellaceae	g__Prevotella	s__
332784	20	85	113	8	27	61	32	106	121	0	0	1	0	1	0	0	1	5	k__Bacteria	p__Firmicutes	c__Clostridia	o__Clostridiales	f__	g__	s__
34987	0	0	0	0	0	0	0	0	0	0	0	0	0	0	1	5	0	1	k__Bacteria	p__Firmicutes	c__Clostridia	o__Clostridiales	f__Veillonellaceae	g__	s__
175768	3	1	1	0	1	3	0	0	0	2	2	1	2	1	1	2	3	4	k__Bacteria	p__Firmicutes	c__Clostridia	o__Clostridiales	f__	g__	s__
4397737	0	0	0	0	0	0	1	0	0	0	0	0	0	0	0	0	0	0	k__Bacteria	p__Firmicutes	c__Clostridia	o__Clostridiales	f__Lachnospiraceae	g__	s__
233411	0	0	4	0	0	0	0	0	0	1	0	0	0	0	0	0	0	0	k__Bacteria	p__Firmicutes	c__Clostridia	o__Clostridiales	f__	g__	s__
178735	0	0	1	0	0	0	0	0	1	0	0	1	0	0	0	0	0	0	k__Bacteria	p__Actinobacteria	c__Coriobacteriia	o__Coriobacteriales	f__Coriobacteriaceae	g__Adlercreutzia	s__
31559	22	10	30	23	8	26	24	24	35	10	17	9	9	11	20	7	34	45	k__Bacteria	p__Firmicutes	c__Clostridia	o__Clostridiales	f__Veillonellaceae	g__	s__
263256	2	7	2	1	3	4	2	0	2	0	0	0	0	0	0	0	0	0	k__Bacteria	p__Verrucomicrobia	c__Verruco-5	o__WCHB1-41	f__RFP12	g__	s__
299576	0	0	0	0	2	3	1	1	5	0	1	1	1	1	2	0	2	4	k__Bacteria	p__Actinobacteria	c__Actinobacteria	o__Actinomycetales	f__Corynebacteriaceae	g__Corynebacterium	s__variabile
190971	0	0	0	0	0	0	0	0	0	0	0	0	0	0	0	0	1	0	k__Bacteria	p__Firmicutes	c__Clostridia	o__Clostridiales	f__	g__	s__
3865949	2	15	11	3	8	7	3	5	13	0	0	1	0	0	0	1	0	1	k__Bacteria	p__Firmicutes	c__Clostridia	o__Clostridiales	f__	g__	s__
332438	0	0	6	0	0	8	0	0	7	0	0	0	0	0	0	0	0	1	k__Bacteria	p__Bacteroidetes	c__Bacteroidia	o__Bacteroidales	f__	g__	s__
186406	0	0	0	0	0	0	0	0	0	0	0	0	0	0	0	0	0	2	k__Bacteria	p__Firmicutes	c__Clostridia	o__Clostridiales	f__	g__	s__
144196	6	8	6	7	14	4	5	4	1	64	17	41	40	20	44	22	15	56	k__Bacteria	p__Firmicutes	c__Clostridia	o__Clostridiales	f__	g__	s__
4478502	0	2	6	1	1	3	1	3	4	0	1	2	0	0	1	0	0	2	k__Bacteria	p__Firmicutes	c__Clostridia	o__Clostridiales	f__	g__	s__
302972	0	0	0	0	0	0	0	0	1	0	0	0	0	0	0	0	0	0	k__Bacteria	p__Firmicutes	c__Clostridia	o__Clostridiales	f__	g__	s__
572384	4	1	1	4	4	3	3	0	0	1	4	1	0	7	8	1	2	1	k__Bacteria	p__Spirochaetes	c__Spirochaetes	o__Spirochaetales	f__Spirochaetaceae	g__Treponema	s__
181834	0	0	0	0	0	1	0	0	0	0	0	0	0	0	1	0	0	0	k__Bacteria	p__Firmicutes	c__Clostridia	o__Clostridiales
244436	0	2	0	0	0	0	0	0	0	1	0	0	0	0	0	0	0	0	k__Bacteria	p__Cyanobacteria	c__4C0d-2	o__YS2	f__	g__	s__
296320	1	3	0	1	1	1	4	1	1	0	5	5	4	1	1	3	1	9	k__Bacteria	p__Actinobacteria	c__Coriobacteriia	o__Coriobacteriales	f__Coriobacteriaceae	g__	s__
308057	0	1	2	0	1	1	1	0	0	0	1	1	0	0	0	0	1	0	k__Bacteria	p__Firmicutes	c__Clostridia	o__Clostridiales	f__Lachnospiraceae	g__	s__
328974	0	1	0	0	0	0	0	0	0	0	0	0	1	0	0	1	0	0	k__Bacteria	p__Firmicutes	c__Clostridia	o__Clostridiales	f__Lachnospiraceae	g__Butyrivibrio	s__
339180	0	0	0	0	0	0	0	0	0	0	1	0	0	0	0	0	0	0	k__Bacteria	p__Firmicutes	c__Clostridia	o__Clostridiales	f__Lachnospiraceae
177463	0	0	1	0	2	1	0	0	3	1	1	2	0	0	0	0	0	1	k__Bacteria	p__Firmicutes	c__Clostridia	o__Clostridiales	f__Lachnospiraceae
266552	14	26	40	18	18	20	16	27	32	4	24	27	6	11	19	9	17	21	k__Bacteria	p__Firmicutes	c__Clostridia	o__Clostridiales	f__Ruminococcaceae	g__	s__
181062	363	363	300	890	597	431	292	238	154	324	393	525	219	308	772	116	317	322	k__Bacteria	p__Firmicutes	c__Clostridia	o__Clostridiales	f__Ruminococcaceae	g__Oscillospira	s__
276249	0	0	0	0	0	0	0	0	0	0	0	0	0	0	0	0	1	0	k__Bacteria	p__Firmicutes	c__Clostridia	o__Clostridiales	f__Lachnospiraceae	g__	s__
359149	1	3	3	2	1	0	2	2	3	0	1	0	1	0	3	1	2	0	k__Bacteria	p__Firmicutes	c__Clostridia	o__Clostridiales	f__Lachnospiraceae	g__	s__
354236	0	0	0	0	0	1	0	0	1	0	0	0	0	0	0	0	0	0	k__Bacteria	p__Firmicutes	c__Clostridia	o__Clostridiales	f__Lachnospiraceae	g__	s__
925131	6	4	2	26	15	7	5	6	2	10	6	6	3	11	12	1	1	2	k__Bacteria	p__Bacteroidetes	c__Bacteroidia	o__Bacteroidales	f__Prevotellaceae	g__Prevotella	s__
731493	1	0	0	6	0	0	1	0	0	0	3	2	3	5	1	0	5	4	k__Bacteria	p__Firmicutes	c__Clostridia	o__Clostridiales	f__	g__	s__
351773	0	0	8	0	1	5	0	0	7	0	0	0	0	0	0	0	0	1	k__Bacteria	p__Firmicutes	c__Clostridia	o__Clostridiales	f__Ruminococcaceae	g__	s__
295898	0	0	27	0	1	20	0	0	23	0	0	0	0	0	0	0	0	1	k__Bacteria	p__WPS-2	c__	o__	f__	g__	s__
300815	35	19	25	32	25	38	38	18	34	28	43	25	43	43	30	36	55	15	k__Bacteria	p__Bacteroidetes	c__Bacteroidia	o__Bacteroidales	f__	g__	s__
2230984	1517	1203	428	2115	1166	190	999	1357	406	60	745	954	171	438	739	698	2646	2651	k__Bacteria	p__Firmicutes	c__Clostridia	o__Clostridiales	f__Veillonellaceae	g__Succiniclasticum	s__
104752	24	21	21	14	14	6	22	7	15	20	32	30	36	20	23	21	21	61	k__Bacteria	p__Firmicutes	c__Clostridia	o__Clostridiales	f__Lachnospiraceae	g__	s__
536656	11	15	21	13	16	5	15	5	17	27	36	10	22	53	23	8	11	19	k__Bacteria	p__Firmicutes	c__Clostridia	o__Clostridiales	f__	g__	s__
4303212	0	0	0	0	0	0	1	0	0	0	0	0	0	0	0	0	0	0	k__Bacteria	p__Firmicutes	c__Clostridia	o__Clostridiales	f__Ruminococcaceae	g__	s__
261251	0	0	1	0	0	0	1	3	1	0	0	0	0	0	0	0	1	0	k__Bacteria	p__Firmicutes	c__Clostridia	o__Clostridiales	f__Clostridiaceae	g__Clostridium	s__
333205	0	0	1	0	0	1	0	0	0	0	0	0	0	0	0	0	0	0	k__Bacteria	p__Firmicutes	c__Clostridia	o__Clostridiales	f__Ruminococcaceae	g__	s__
333204	0	0	0	0	0	1	0	0	1	0	0	0	0	0	0	0	0	0	k__Bacteria	p__Bacteroidetes	c__Bacteroidia	o__Bacteroidales	f__	g__	s__
4414752	0	0	0	0	1	1	0	0	0	0	0	0	0	0	0	0	0	0	k__Bacteria	p__Firmicutes	c__Clostridia	o__Clostridiales	f__Christensenellaceae	g__	s__
333300	21	17	31	8	5	11	31	20	37	20	50	59	37	23	32	16	54	117	k__Bacteria	p__Firmicutes	c__Clostridia	o__Clostridiales	f__Lachnospiraceae	g__	s__
260781	24	69	19	20	41	12	30	56	37	13	46	45	33	24	18	26	50	24	k__Bacteria	p__Firmicutes	c__Clostridia	o__Clostridiales	f__Ruminococcaceae	g__Oscillospira	s__
510015	202	98	27	107	106	15	269	177	94	300	168	134	397	103	86	465	188	36	k__Bacteria	p__Firmicutes	c__Clostridia	o__Clostridiales	f__	g__	s__
4400426	0	0	0	0	1	0	0	0	0	1	0	0	0	0	0	0	0	0	k__Bacteria	p__Lentisphaerae	c__[Lentisphaeria]	o__Victivallales	f__Victivallaceae	g__	s__
260787	150	60	155	113	70	86	233	97	198	11	102	74	6	24	23	24	106	120	k__Bacteria	p__Firmicutes	c__Clostridia	o__Clostridiales	f__Lachnospiraceae	g__Coprococcus
99953	0	0	16	0	0	13	0	0	26	0	0	0	0	0	0	0	0	2	k__Bacteria	p__Bacteroidetes	c__Bacteroidia	o__Bacteroidales	f__BS11	g__	s__
327265	0	3	1	7	7	4	1	2	1	0	1	0	0	4	4	0	1	0	k__Bacteria	p__Firmicutes	c__Erysipelotrichi	o__Erysipelotrichales	f__Erysipelotrichaceae	g__	s__
518042	0	0	0	0	0	0	0	0	0	0	0	0	0	0	1	0	0	0	k__Bacteria	p__Proteobacteria	c__Alphaproteobacteria	o__RF32	f__	g__	s__
339959	1	0	4	0	0	1	0	0	4	0	0	0	0	0	0	0	0	0	k__Bacteria	p__Bacteroidetes	c__Bacteroidia	o__Bacteroidales	f__Prevotellaceae	g__	s__
840376	0	0	0	2	0	0	0	0	0	0	0	0	1	0	0	0	0	0	k__Bacteria	p__Firmicutes	c__Clostridia	o__Clostridiales	f__Ruminococcaceae	g__	s__
265316	1	7	12	3	8	11	1	6	12	3	2	12	11	2	4	7	6	19	k__Bacteria	p__Firmicutes	c__Clostridia	o__Clostridiales	f__	g__	s__
349285	0	1	2	0	2	1	0	1	0	0	0	1	0	0	0	0	1	1	k__Bacteria	p__Verrucomicrobia	c__Verruco-5	o__WCHB1-41	f__RFP12	g__	s__
547754	2	1	3	1	0	0	0	1	1	0	1	0	0	0	0	0	0	0	k__Bacteria	p__Actinobacteria
289113	0	0	0	0	0	0	0	0	0	0	1	0	0	0	0	0	0	0	k__Bacteria	p__Firmicutes	c__Clostridia	o__Clostridiales	f__Lachnospiraceae	g__	s__
340502	0	0	0	0	0	0	0	0	0	0	0	0	0	0	0	0	1	0	k__Bacteria	p__Firmicutes	c__Clostridia	o__Clostridiales	f__Ruminococcaceae	g__	s__
188920	0	0	0	0	1	0	0	0	0	0	0	0	0	0	0	0	0	0	k__Bacteria	p__Firmicutes	c__Clostridia	o__Clostridiales	f__	g__	s__
85658	0	0	0	0	1	0	0	0	2	0	1	0	0	0	0	0	3	0	k__Bacteria	p__Firmicutes	c__Clostridia	o__Clostridiales	f__Ruminococcaceae	g__Ruminococcus	s__flavefaciens
112009	0	0	1	0	0	0	1	0	0	1	0	0	0	0	0	0	0	1	k__Bacteria	p__Firmicutes	c__Clostridia	o__Clostridiales	f__Lachnospiraceae	g__	s__
300859	5	5	2	9	9	11	7	5	2	0	1	0	1	12	6	0	1	3	k__Bacteria	p__Bacteroidetes	c__Bacteroidia	o__Bacteroidales	f__Prevotellaceae	g__Prevotella	s__
363127	0	6	11	3	5	8	5	3	7	8	6	1	5	2	1	3	5	8	k__Bacteria	p__Firmicutes	c__Clostridia	o__Clostridiales	f__Lachnospiraceae	g__	s__
805057	1	10	26	3	5	45	2	12	26	19	1	4	12	2	4	12	0	3	k__Bacteria	p__Bacteroidetes	c__Bacteroidia	o__Bacteroidales	f__Prevotellaceae	g__Prevotella	s__
303394	2	3	4	3	6	3	2	6	9	0	3	2	0	0	4	0	2	2	k__Bacteria	p__Firmicutes	c__Clostridia	o__Clostridiales	f__Ruminococcaceae	g__	s__
264955	0	0	0	0	0	1	0	0	0	0	0	0	0	0	0	0	0	0	k__Bacteria	p__Firmicutes	c__Clostridia	o__Clostridiales	f__Ruminococcaceae	g__	s__
303390	0	0	0	0	0	0	0	0	0	0	1	0	0	0	0	0	0	0	k__Bacteria	p__Firmicutes	c__Clostridia	o__Clostridiales	f__	g__	s__
805059	0	1	0	0	1	0	0	0	1	146	9	58	121	4	61	138	15	28	k__Bacteria	p__Bacteroidetes	c__Bacteroidia	o__Bacteroidales	f__	g__	s__
269674	0	1	2	0	3	2	0	0	0	1	0	0	0	1	0	0	1	1	k__Bacteria	p__Verrucomicrobia	c__Verruco-5	o__WCHB1-41	f__RFP12	g__	s__
275098	30	18	9	18	3	3	38	13	8	0	0	0	0	0	0	0	0	1	k__Bacteria	p__Bacteroidetes	c__Bacteroidia	o__Bacteroidales	f__	g__	s__
269672	60	32	24	43	45	17	76	134	24	36	33	48	51	17	31	66	443	113	k__Bacteria	p__Firmicutes	c__Clostridia	o__Clostridiales	f__Lachnospiraceae	g__	s__
109402	0	0	3	0	0	6	0	0	1	0	0	0	0	0	0	0	0	0	k__Bacteria	p__Bacteroidetes	c__Bacteroidia	o__Bacteroidales	f__	g__	s__
4469233	1	0	3	0	1	1	0	1	0	2	6	3	0	4	1	2	5	1	k__Bacteria	p__Firmicutes	c__Clostridia	o__Clostridiales	f__	g__	s__
316636	1	1	0	2	0	0	2	4	0	0	0	0	0	0	0	0	0	0	k__Bacteria	p__Proteobacteria	c__Gammaproteobacteria	o__Aeromonadales	f__Succinivibrionaceae	g__Ruminobacter	s__
277311	0	0	0	0	0	0	0	0	0	0	1	0	0	0	0	0	0	0	k__Bacteria	p__Firmicutes	c__Clostridia	o__Clostridiales	f__Lachnospiraceae
3924627	0	0	0	0	0	1	0	0	0	0	0	0	1	1	0	1	0	0	k__Bacteria	p__Firmicutes	c__Clostridia	o__Clostridiales	f__Lachnospiraceae	g__	s__
31763	0	0	2	0	0	2	0	0	3	0	4	3	0	0	1	0	9	1	k__Bacteria	p__Firmicutes	c__Clostridia	o__Clostridiales	f__Ruminococcaceae	g__Ruminococcus	s__
192952	0	0	0	0	0	0	1	0	0	0	0	0	0	0	0	0	0	0	k__Bacteria	p__Firmicutes	c__Clostridia	o__Clostridiales	f__Lachnospiraceae
258908	20	17	40	19	14	31	30	26	21	94	48	8	82	21	5	51	24	15	k__Bacteria	p__Firmicutes	c__Clostridia	o__Clostridiales	f__	g__	s__
179853	2	1	0	0	0	0	0	0	0	0	0	0	0	0	0	0	0	2	k__Bacteria	p__Firmicutes	c__Clostridia	o__Clostridiales	f__Lachnospiraceae	g__Oribacterium	s__
523244	0	0	0	0	0	3	0	0	0	0	0	1	0	0	3	0	1	0	k__Bacteria	p__Firmicutes	c__Clostridia	o__Clostridiales	f__Ruminococcaceae	g__	s__
563591	0	0	1	0	0	0	0	0	0	0	0	0	1	1	0	0	0	0	k__Bacteria	p__Firmicutes	c__Clostridia	o__Clostridiales	f__Lachnospiraceae	g__	s__
331157	0	3	1	1	1	4	3	0	5	11	19	8	27	9	21	32	21	38	k__Bacteria	p__Firmicutes	c__Clostridia	o__Clostridiales	f__Lachnospiraceae
331156	0	0	1	0	2	2	0	0	1	0	0	0	0	0	0	0	0	0	k__Bacteria	p__Firmicutes	c__Clostridia	o__Clostridiales	f__	g__	s__
3021821	0	0	1	0	0	0	0	0	0	0	0	1	0	0	0	2	0	0	k__Bacteria	p__Firmicutes	c__Clostridia	o__Clostridiales	f__Lachnospiraceae	g__Dorea	s__
564806	17	9	10	14	9	2	17	18	14	3	9	3	2	7	2	7	17	4	k__Bacteria	p__Firmicutes	c__Clostridia	o__Clostridiales	f__Lachnospiraceae	g__	s__
338145	0	0	1	0	0	0	0	0	0	2	1	1	1	1	1	1	2	7	k__Bacteria	p__Actinobacteria	c__Coriobacteriia	o__Coriobacteriales	f__Coriobacteriaceae	g__Atopobium
271626	0	1	0	0	0	0	1	0	0	0	1	0	0	0	0	0	0	1	k__Bacteria	p__Firmicutes	c__Clostridia	o__Clostridiales	f__Lachnospiraceae	g__	s__
330792	0	0	1	0	0	1	0	0	0	0	0	0	0	0	0	0	0	0	k__Bacteria	p__Firmicutes	c__Clostridia	o__Clostridiales	f__Lachnospiraceae	g__	s__
189630	0	0	0	0	0	0	0	0	0	2	1	2	3	1	4	2	2	0	k__Bacteria	p__Firmicutes	c__Clostridia	o__Clostridiales
249309	308	380	344	240	290	397	234	383	343	115	59	196	104	69	160	100	91	108	k__Bacteria	p__Bacteroidetes	c__Bacteroidia	o__Bacteroidales	f__Prevotellaceae	g__Prevotella	s__
591951	1	0	0	0	0	0	0	0	0	0	0	0	0	0	0	0	0	0	k__Bacteria	p__Firmicutes	c__Clostridia	o__Clostridiales	f__	g__	s__
562757	0	1	0	0	0	0	0	0	0	1	0	0	0	0	0	0	0	0	k__Bacteria	p__Bacteroidetes	c__Bacteroidia	o__Bacteroidales	f__Prevotellaceae	g__Prevotella	s__
291426	0	0	0	0	0	0	0	0	0	0	1	1	0	0	0	0	0	1	k__Bacteria	p__Firmicutes	c__Clostridia	o__Clostridiales	f__Lachnospiraceae	g__	s__
290736	0	0	0	0	0	0	0	0	0	0	0	0	1	0	0	1	0	0	k__Bacteria	p__Firmicutes	c__Clostridia	o__Clostridiales	f__	g__	s__
358939	0	0	0	0	0	0	0	0	0	0	0	0	0	0	1	0	0	0	k__Bacteria	p__Firmicutes	c__Clostridia	o__Clostridiales	f__Lachnospiraceae
779847	0	0	0	0	0	0	0	0	0	0	0	0	0	0	0	0	0	1	k__Bacteria	p__Firmicutes	c__Clostridia	o__Clostridiales	f__	g__	s__
327723	0	0	4	0	0	1	0	0	3	0	0	0	0	0	1	0	0	0	k__Bacteria	p__Verrucomicrobia	c__Verruco-5	o__WCHB1-41	f__	g__	s__
174824	0	0	1	0	0	0	0	0	0	0	0	0	0	0	0	0	0	0	k__Bacteria	p__Firmicutes	c__Clostridia	o__Clostridiales	f__	g__	s__
1812215	0	0	1	0	1	0	0	0	0	0	0	0	0	0	0	0	0	0	k__Bacteria	p__Firmicutes	c__Clostridia	o__Clostridiales	f__Ruminococcaceae	g__	s__
4769	1	0	1	0	0	0	0	0	0	0	0	0	0	0	0	0	1	1	k__Bacteria	p__Proteobacteria	c__Alphaproteobacteria	o__Rhizobiales	f__Methylobacteriaceae	g__Methylobacterium	s__
515234	0	0	0	0	0	0	0	0	0	0	0	0	0	0	0	0	1	0	k__Bacteria	p__Firmicutes	c__Clostridia	o__Clostridiales	f__Ruminococcaceae	g__Ruminococcus	s__
277420	1	0	0	0	0	0	1	1	1	0	0	0	0	0	0	0	0	1	k__Bacteria	p__Firmicutes	c__Clostridia	o__Clostridiales	f__Lachnospiraceae	g__	s__
178452	0	0	1	0	0	1	0	0	0	0	0	0	0	0	0	0	0	0	k__Bacteria	p__Firmicutes	c__Clostridia	o__Clostridiales	f__Lachnospiraceae
1857626	0	0	0	1	1	0	2	0	0	1	2	2	1	2	5	1	1	1	k__Bacteria	p__Firmicutes	c__Clostridia	o__Clostridiales	f__	g__	s__
4313085	0	0	0	2	3	0	0	0	0	0	0	0	0	0	0	0	0	0	k__Bacteria	p__Proteobacteria	c__Alphaproteobacteria	o__	f__	g__	s__
51323	0	0	0	0	0	0	0	0	1	0	0	0	0	0	0	0	0	0	k__Bacteria	p__Firmicutes	c__Clostridia	o__Clostridiales	f__Ruminococcaceae	g__	s__
100912	237	269	79	214	235	68	179	254	90	1213	535	828	1594	618	855	1244	592	464	k__Bacteria	p__Bacteroidetes	c__Bacteroidia	o__Bacteroidales	f__[Paraprevotellaceae]	g__YRC22	s__
17375	0	0	0	0	0	0	0	0	0	0	0	0	0	1	0	4	1	2	k__Bacteria	p__Firmicutes	c__Clostridia	o__Clostridiales	f__Veillonellaceae	g__	s__
324284	0	1	0	0	0	0	0	0	0	0	0	0	0	0	0	0	0	0	k__Bacteria	p__Firmicutes	c__Clostridia	o__Clostridiales	f__	g__	s__
70137	0	0	0	0	0	0	0	1	0	1	0	0	0	0	0	0	0	0	k__Bacteria	p__Firmicutes	c__Clostridia	o__Clostridiales	f__	g__	s__
198532	0	0	0	0	0	0	0	0	0	0	0	0	0	0	0	0	1	0	k__Bacteria	p__Firmicutes	c__Clostridia	o__Clostridiales	f__Lachnospiraceae	g__	s__
4338803	0	1	0	1	0	1	0	0	0	0	0	1	0	0	0	0	0	0	k__Bacteria	p__Firmicutes	c__Clostridia	o__Clostridiales	f__Lachnospiraceae	g__Dorea	s__
4316569	0	0	1	0	0	0	0	1	0	0	0	0	0	0	0	0	0	0	k__Bacteria	p__Firmicutes	c__Clostridia	o__Clostridiales	f__Lachnospiraceae	g__	s__
594279	0	2	3	0	0	2	1	1	2	1	0	0	0	3	1	0	1	2	k__Bacteria	p__Firmicutes	c__Clostridia	o__Clostridiales	f__[Mogibacteriaceae]	g__	s__
241489	0	0	0	0	0	0	0	0	0	0	0	1	0	0	1	0	0	0	k__Bacteria	p__Firmicutes	c__Clostridia	o__Clostridiales	f__Ruminococcaceae	g__Ruminococcus	s__
309179	9	10	43	29	14	75	7	5	30	0	17	9	2	3	5	1	6	5	k__Bacteria	p__Firmicutes	c__Clostridia	o__Clostridiales	f__Clostridiaceae	g__	s__
270363	0	0	1	0	1	0	1	0	0	0	1	0	1	1	0	0	0	0	k__Bacteria	p__Firmicutes	c__Clostridia	o__Clostridiales	f__Ruminococcaceae	g__	s__
297480	0	0	0	0	0	0	1	0	1	0	0	0	0	0	0	0	0	0	k__Bacteria	p__Firmicutes	c__Clostridia	o__Clostridiales	f__Lachnospiraceae	g__	s__
550485	0	0	1	0	0	0	0	0	1	0	0	0	0	0	0	0	0	0	k__Bacteria	p__Firmicutes	c__Clostridia	o__Clostridiales	f__Ruminococcaceae	g__	s__
1113707	1	0	0	2	1	0	1	1	0	0	0	0	0	2	0	0	0	0	k__Bacteria	p__Firmicutes	c__Clostridia	o__Clostridiales	f__	g__	s__
195470	0	0	1	0	0	0	0	0	0	0	0	0	0	0	0	0	0	0	k__Bacteria	p__Firmicutes	c__Clostridia	o__Clostridiales	f__Lachnospiraceae	g__	s__
293032	2	2	15	1	2	5	6	4	12	2	3	7	1	1	6	2	5	11	k__Bacteria	p__Firmicutes	c__Clostridia	o__Clostridiales	f__	g__	s__
512919	0	0	0	0	0	0	0	0	0	0	0	1	0	0	0	0	0	0	k__Bacteria	p__Firmicutes	c__Clostridia	o__Clostridiales	f__	g__	s__
295938	8	3	11	9	5	5	17	8	11	0	4	2	1	4	1	1	7	10	k__Bacteria	p__Firmicutes	c__Clostridia	o__Clostridiales	f__Lachnospiraceae	g__	s__
99547	11	15	10	7	8	22	7	2	9	4	1	6	2	1	8	0	2	7	k__Bacteria	p__Verrucomicrobia	c__Verruco-5	o__WCHB1-41	f__RFP12	g__	s__
1713225	7	2	1	4	3	1	7	4	4	5	2	1	1	1	0	9	2	0	k__Bacteria	p__Firmicutes	c__Clostridia	o__Clostridiales	f__Lachnospiraceae	g__	s__
290210	0	0	1	0	2	1	1	0	1	1	0	1	0	0	0	0	0	2	k__Bacteria	p__Firmicutes	c__Clostridia	o__Clostridiales	f__Lachnospiraceae	g__	s__
191108	0	0	0	0	0	0	1	0	0	0	0	0	0	0	0	0	0	0	k__Bacteria	p__Firmicutes	c__Clostridia	o__Clostridiales	f__Lachnospiraceae	g__Coprococcus	s__
191109	0	0	0	0	0	0	0	0	0	1	0	0	0	0	0	0	0	0	k__Bacteria	p__Firmicutes	c__Clostridia	o__Clostridiales	f__	g__	s__
297268	0	0	0	0	0	0	0	0	0	0	0	0	0	2	0	0	0	0	k__Bacteria	p__Firmicutes	c__Clostridia	o__Clostridiales	f__	g__	s__
741701	63	79	51	58	60	74	46	50	46	0	40	9	1	41	11	3	13	7	k__Bacteria	p__Bacteroidetes	c__Bacteroidia	o__Bacteroidales	f__Prevotellaceae	g__Prevotella	s__
566513	2	0	1	0	1	0	0	0	1	1	0	0	3	0	1	5	0	0	k__Bacteria	p__WPS-2	c__	o__	f__	g__	s__
305396	0	1	0	1	1	1	0	0	0	0	0	0	0	0	1	0	0	0	k__Bacteria	p__Firmicutes	c__Clostridia	o__Clostridiales	f__Ruminococcaceae	g__	s__
305398	0	1	0	0	0	1	0	0	1	0	0	0	0	0	0	1	1	0	k__Bacteria	p__Firmicutes	c__Clostridia	o__Clostridiales	f__Lachnospiraceae	g__	s__
4403689	1	0	1	4	0	1	1	0	2	3	0	1	1	0	1	1	3	1	k__Bacteria	p__Firmicutes	c__Clostridia	o__Clostridiales	f__Lachnospiraceae	g__	s__
139094	2	3	1	2	1	4	2	3	0	2	6	4	8	1	10	2	9	10	k__Bacteria	p__Actinobacteria	c__Coriobacteriia	o__Coriobacteriales	f__Coriobacteriaceae	g__	s__
535469	4	13	35	2	8	17	4	1	24	0	14	1	1	7	1	0	16	4	k__Bacteria	p__Firmicutes	c__Clostridia	o__Clostridiales	f__Ruminococcaceae	g__	s__
198248	2	7	6	4	8	7	4	1	4	0	3	0	0	1	2	0	1	1	k__Bacteria	p__Firmicutes	c__Clostridia	o__Clostridiales	f__Ruminococcaceae	g__	s__
113278	0	0	0	0	0	0	0	0	0	0	2	0	0	0	0	0	0	0	k__Bacteria	p__Firmicutes	c__Clostridia	o__Clostridiales	f__	g__	s__
546619	6	1	4	6	3	2	11	4	4	5	9	17	1	1	9	4	8	23	k__Bacteria	p__Firmicutes	c__Clostridia	o__Clostridiales	f__Ruminococcaceae	g__	s__
564849	0	0	1	0	0	1	0	0	0	0	0	0	0	0	0	0	0	0	k__Bacteria	p__Firmicutes	c__Clostridia	o__Clostridiales	f__Lachnospiraceae	g__Coprococcus	s__
4368466	4	7	18	4	7	14	9	6	24	3	9	8	10	11	6	0	9	17	k__Bacteria	p__Firmicutes	c__Clostridia	o__Clostridiales	f__[Mogibacteriaceae]	g__	s__
4368464	1	4	7	0	7	11	0	1	9	1	2	3	0	0	2	1	0	5	k__Bacteria	p__Firmicutes	c__Clostridia	o__Clostridiales	f__	g__	s__
548503	0	0	0	0	0	0	0	0	0	0	0	0	0	0	0	0	0	1	k__Bacteria	p__Firmicutes	c__Clostridia	o__Clostridiales	f__	g__	s__
317515	0	0	1	0	0	0	0	0	0	0	0	0	0	0	0	0	0	0	k__Bacteria	p__Firmicutes	c__Clostridia	o__Clostridiales
317045	0	0	2	0	1	0	2	0	1	0	0	1	0	1	0	0	0	0	k__Bacteria	p__Firmicutes	c__Clostridia	o__Clostridiales	f__Lachnospiraceae
786824	0	0	0	0	0	1	0	0	1	0	0	0	0	0	0	0	0	0	k__Bacteria	p__Bacteroidetes	c__Bacteroidia	o__Bacteroidales	f__	g__	s__
317041	2	0	4	0	3	5	6	4	1	2	0	1	1	0	0	1	5	0	k__Bacteria	p__Firmicutes	c__Clostridia	o__Clostridiales	f__Lachnospiraceae	g__	s__
1136492	1	0	0	1	1	0	0	1	0	0	0	0	0	0	0	0	0	0	k__Bacteria	p__Firmicutes	c__Clostridia	o__Clostridiales	f__Ruminococcaceae	g__	s__
164228	6	1	7	2	2	4	3	4	9	6	15	23	23	4	14	10	6	26	k__Bacteria	p__Firmicutes	c__Clostridia	o__Clostridiales	f__Lachnospiraceae	g__	s__
846477	0	0	0	0	0	0	0	0	0	0	0	1	0	0	0	0	0	0	k__Bacteria	p__Firmicutes	c__Clostridia	o__Clostridiales	f__Lachnospiraceae	g__	s__
4368795	0	0	0	0	0	0	0	0	1	0	0	0	0	0	0	0	0	0	k__Bacteria	p__Firmicutes	c__Clostridia	o__Clostridiales	f__Ruminococcaceae	g__	s__
620319	0	0	0	0	0	0	0	0	0	0	0	1	0	0	0	0	0	0	k__Bacteria	p__Firmicutes	c__Clostridia	o__Clostridiales	f__	g__	s__
137362	0	0	1	1	0	0	1	1	1	0	0	0	0	0	0	0	0	0	k__Bacteria	p__Firmicutes	c__Clostridia	o__Clostridiales	f__Lachnospiraceae	g__	s__
212281	42	23	28	33	20	20	64	28	40	130	303	233	139	113	171	105	197	294	k__Bacteria	p__Firmicutes	c__Clostridia	o__Clostridiales	f__Lachnospiraceae	g__Butyrivibrio	s__
291303	1	0	3	1	1	3	6	1	2	2	3	5	3	1	2	3	2	5	k__Bacteria	p__Firmicutes	c__Clostridia	o__Clostridiales	f__Lachnospiraceae	g__	s__
268425	0	0	0	0	0	0	0	0	0	0	0	0	0	0	0	1	0	0	k__Bacteria	p__Firmicutes	c__Clostridia	o__Clostridiales	f__Ruminococcaceae	g__	s__
175708	2	0	4	2	4	7	3	4	10	1	1	0	0	0	0	0	0	0	k__Bacteria	p__Firmicutes	c__Clostridia	o__Clostridiales	f__Ruminococcaceae
111003	29	10	33	29	12	16	24	12	29	0	1	5	0	0	0	0	0	3	k__Bacteria	p__Firmicutes	c__Clostridia	o__Clostridiales	f__Lachnospiraceae	g__	s__
4435235	9	29	4	18	27	10	5	9	4	0	0	0	0	0	0	0	0	1	k__Bacteria	p__Bacteroidetes	c__Bacteroidia	o__Bacteroidales	f__[Paraprevotellaceae]	g__YRC22	s__
337465	0	0	1	0	1	0	0	0	0	0	0	0	0	0	0	0	0	0	k__Bacteria	p__Firmicutes	c__Clostridia	o__Clostridiales	f__Lachnospiraceae	g__	s__
258046	11	4	12	11	5	12	20	14	19	3	5	8	5	3	5	7	12	7	k__Bacteria	p__Firmicutes	c__Clostridia	o__Clostridiales	f__Lachnospiraceae	g__	s__
288707	0	0	0	0	0	0	0	0	0	0	2	0	0	0	0	1	0	0	k__Bacteria	p__Bacteroidetes	c__Bacteroidia	o__Bacteroidales	f__Prevotellaceae	g__Prevotella	s__
338681	1	1	1	1	0	1	0	0	2	0	3	1	0	0	0	0	2	2	k__Bacteria	p__Firmicutes	c__Clostridia	o__Clostridiales	f__Ruminococcaceae	g__	s__
31534	0	0	0	2	1	0	0	0	0	0	0	0	0	0	1	0	0	0	k__Bacteria	p__Firmicutes	c__Clostridia	o__Clostridiales	f__Lachnospiraceae	g__	s__
823124	2	0	0	3	1	3	0	0	0	5	1	0	2	13	5	1	0	0	k__Bacteria	p__Bacteroidetes	c__Bacteroidia	o__Bacteroidales	f__	g__	s__
589920	0	1	2	1	0	0	0	0	0	0	0	0	0	1	0	0	0	0	k__Bacteria	p__Actinobacteria	c__Coriobacteriia	o__Coriobacteriales	f__Coriobacteriaceae	g__	s__
109634	0	0	3	0	2	8	0	1	5	0	0	2	0	0	1	0	0	4	k__Bacteria	p__Firmicutes	c__Clostridia	o__Clostridiales	f__[Mogibacteriaceae]	g__Mogibacterium	s__
3270612	0	1	2	0	1	3	0	0	0	0	0	0	0	1	1	0	1	0	k__Bacteria	p__Firmicutes	c__Clostridia	o__Clostridiales	f__Ruminococcaceae	g__	s__
103742	0	21	19	0	15	13	0	23	22	0	0	0	0	0	0	0	0	2	k__Bacteria	p__Bacteroidetes	c__Bacteroidia	o__Bacteroidales	f__	g__	s__
351091	1	0	0	4	5	1	1	0	0	2	0	0	0	0	0	0	0	0	k__Bacteria	p__Cyanobacteria	c__4C0d-2	o__YS2	f__	g__	s__
267041	0	0	0	0	0	0	0	0	0	0	0	0	0	0	1	0	0	0	k__Bacteria	p__Firmicutes	c__Clostridia	o__Clostridiales	f__Lachnospiraceae	g__Oribacterium	s__
306066	1	0	3	1	0	0	2	0	4	1	0	1	0	0	0	0	0	2	k__Bacteria	p__Firmicutes	c__Clostridia	o__Clostridiales	f__	g__	s__
83178	0	0	5	0	0	2	0	0	1	0	0	0	0	0	0	0	0	0	k__Bacteria	p__Verrucomicrobia	c__Verruco-5	o__LD1-PB3	f__	g__	s__
301979	0	0	8	0	0	16	0	0	3	0	0	0	0	0	0	0	0	0	k__Bacteria	p__Firmicutes	c__Clostridia	o__Clostridiales	f__Ruminococcaceae	g__	s__
339373	0	0	0	0	0	0	0	1	0	0	0	0	0	0	0	0	0	0	k__Bacteria	p__Firmicutes	c__Clostridia	o__Clostridiales	f__Ruminococcaceae	g__	s__
259720	0	0	2	0	1	0	0	0	0	2	17	5	10	5	1	3	4	17	k__Bacteria	p__Firmicutes	c__Clostridia	o__Clostridiales	f__Lachnospiraceae	g__	s__
296302	0	0	0	0	0	0	0	0	0	1	0	0	0	0	0	0	1	0	k__Bacteria	p__Firmicutes	c__Clostridia	o__Clostridiales	f__Lachnospiraceae	g__	s__
177446	0	0	0	1	0	0	0	0	0	0	2	0	0	1	0	0	0	0	k__Bacteria	p__Firmicutes	c__Clostridia	o__Clostridiales	f__	g__	s__
245596	0	0	0	0	0	0	0	0	0	0	0	0	1	2	1	0	1	1	k__Bacteria	p__Firmicutes	c__Clostridia	o__Clostridiales	f__	g__	s__
303027	2	0	1	0	0	0	0	0	0	0	0	1	0	0	0	2	1	0	k__Bacteria	p__Firmicutes	c__Clostridia	o__Clostridiales	f__	g__	s__
774047	1	1	1	0	0	0	1	1	2	0	2	1	0	0	0	0	0	1	k__Bacteria	p__Firmicutes	c__Clostridia	o__Clostridiales	f__Lachnospiraceae	g__Coprococcus	s__
263272	0	0	0	0	1	1	0	0	0	0	0	1	0	0	0	0	0	1	k__Bacteria	p__Firmicutes	c__Clostridia	o__Clostridiales	f__Ruminococcaceae	g__	s__
822524	0	0	0	0	0	0	0	0	0	0	0	0	0	0	0	3	2	2	k__Bacteria	p__Firmicutes	c__Clostridia	o__Clostridiales	f__Veillonellaceae	g__	s__
273277	126	61	184	90	57	209	157	141	425	2	11	30	1	6	3	0	11	15	k__Bacteria	p__Bacteroidetes	c__Bacteroidia	o__Bacteroidales	f__	g__	s__
1128422	0	0	0	0	0	0	0	0	0	0	0	0	0	0	0	0	0	1	k__Bacteria	p__Firmicutes	c__Bacilli	o__Lactobacillales	f__Enterococcaceae	g__Tetragenococcus	s__
273272	1	2	6	0	1	3	1	0	7	0	0	0	0	0	0	0	0	3	k__Bacteria	p__Firmicutes	c__Clostridia	o__Clostridiales	f__	g__	s__
23277	0	1	4	1	5	5	2	7	0	1	1	2	2	0	2	14	2	2	k__Bacteria	p__Firmicutes	c__Clostridia	o__Clostridiales	f__Lachnospiraceae	g__	s__
110535	0	0	0	1	1	0	0	0	0	0	0	0	0	0	0	0	0	0	k__Bacteria	p__Firmicutes	c__Clostridia	o__Clostridiales	f__	g__	s__
145737	0	1	8	0	0	7	0	1	2	0	1	2	0	0	0	0	0	3	k__Bacteria	p__Tenericutes	c__Mollicutes	o__RF39	f__	g__	s__
180450	0	0	0	0	0	0	0	0	0	0	1	0	0	0	0	0	0	0	k__Bacteria	p__Firmicutes	c__Clostridia	o__Clostridiales	f__Lachnospiraceae
100212	0	1	0	1	1	0	1	0	1	0	0	0	0	0	0	0	0	0	k__Bacteria	p__Firmicutes	c__Clostridia	o__Clostridiales	f__Veillonellaceae	g__	s__
180108	0	0	2	0	0	0	1	0	1	0	1	0	0	3	1	0	0	1	k__Bacteria	p__Firmicutes	c__Clostridia	o__Clostridiales	f__Ruminococcaceae	g__	s__
975918	0	1	0	0	1	0	0	0	0	1	0	1	1	0	1	1	0	8	k__Bacteria	p__Firmicutes	c__Bacilli	o__Lactobacillales	f__Lactobacillaceae	g__Lactobacillus	s__
16766	7	2	29	16	16	17	6	3	22	2	9	6	3	0	2	8	4	8	k__Bacteria	p__Firmicutes	c__Clostridia	o__Clostridiales	f__Lachnospiraceae	g__	s__
4335321	1	0	64	13	19	52	2	1	18	7	20	6	4	4	5	7	18	11	k__Bacteria	p__Spirochaetes	c__Spirochaetes	o__Spirochaetales	f__Spirochaetaceae	g__Treponema	s__
318131	0	0	0	0	2	0	0	0	1	0	0	0	0	0	0	0	0	0	k__Bacteria	p__Firmicutes	c__Clostridia	o__Clostridiales	f__	g__	s__
2420110	0	1	2	1	0	2	0	1	2	2	3	3	2	1	1	0	0	4	k__Bacteria	p__Firmicutes	c__Clostridia	o__Clostridiales	f__Lachnospiraceae	g__	s__
263905	94	77	30	76	65	42	64	66	42	2	57	18	0	105	23	0	63	14	k__Bacteria	p__Bacteroidetes	c__Bacteroidia	o__Bacteroidales	f__Prevotellaceae	g__Prevotella	s__
350052	1	1	1	0	0	0	1	0	2	0	3	0	0	1	2	0	3	0	k__Bacteria	p__Firmicutes	c__Clostridia	o__Clostridiales	f__Lachnospiraceae	g__	s__
186888	1	1	5	1	2	3	2	1	3	2	3	4	1	1	0	1	5	4	k__Bacteria	p__Firmicutes	c__Clostridia	o__Clostridiales	f__Lachnospiraceae	g__	s__
348065	0	0	0	0	0	0	0	0	0	0	0	0	2	0	0	0	0	0	k__Bacteria	p__Firmicutes	c__Clostridia	o__Clostridiales	f__Lachnospiraceae
1109539	0	0	0	1	0	0	0	0	0	0	0	0	0	0	0	0	0	0	k__Bacteria	p__Firmicutes	c__Clostridia	o__Clostridiales	f__	g__	s__
1104817	0	0	0	0	0	0	0	0	1	0	0	0	0	0	0	0	0	0	k__Bacteria	p__Firmicutes	c__Clostridia	o__Clostridiales	f__	g__	s__
813331	4	3	5	3	0	1	0	2	8	0	1	0	1	2	1	1	1	6	k__Bacteria	p__Verrucomicrobia	c__Verruco-5	o__WCHB1-41	f__RFP12	g__	s__
551141	536	645	762	410	499	343	730	769	780	200	850	461	219	530	345	235	695	611	k__Bacteria	p__Firmicutes	c__Clostridia	o__Clostridiales
555304	2	2	1	2	1	2	0	0	2	8	0	2	1	0	5	2	0	3	k__Bacteria	p__Firmicutes	c__Clostridia	o__Clostridiales	f__	g__	s__
204629	2	2	25	2	7	11	2	1	16	0	0	0	0	0	2	0	0	2	k__Bacteria	p__Firmicutes	c__Clostridia	o__Clostridiales	f__Ruminococcaceae	g__	s__
310245	0	0	8	0	0	7	0	0	5	0	0	0	0	0	0	0	0	1	k__Bacteria	p__Bacteroidetes	c__Bacteroidia	o__Bacteroidales	f__	g__	s__
165845	0	0	0	0	0	0	0	0	0	0	0	0	0	0	0	0	2	0	k__Bacteria	p__Firmicutes	c__Clostridia	o__Clostridiales	f__Lachnospiraceae	g__	s__
515552	0	0	0	0	0	1	0	0	0	0	0	0	0	0	0	0	0	0	k__Bacteria	p__Firmicutes	c__Clostridia	o__Clostridiales	f__Ruminococcaceae	g__	s__
578885	49	35	30	37	34	40	30	34	26	17	24	39	23	34	51	17	21	26	k__Bacteria	p__Bacteroidetes	c__Bacteroidia	o__Bacteroidales	f__Prevotellaceae	g__Prevotella	s__
622256	2	1	0	2	1	1	2	0	0	0	1	0	0	1	0	0	4	1	k__Bacteria	p__Firmicutes	c__Clostridia	o__Clostridiales	f__Ruminococcaceae	g__Ruminococcus	s__
323619	1	0	0	1	0	0	0	0	1	0	0	0	0	1	0	0	0	0	k__Bacteria	p__Bacteroidetes	c__Bacteroidia	o__Bacteroidales	f__Prevotellaceae	g__Prevotella
1107895	0	0	0	0	1	0	0	0	0	0	0	0	0	0	0	0	0	0	k__Bacteria	p__Firmicutes	c__Clostridia	o__Clostridiales	f__	g__	s__
324495	37	21	26	45	38	50	16	18	18	1	4	2	0	6	5	2	1	3	k__Bacteria	p__Bacteroidetes	c__Bacteroidia	o__Bacteroidales	f__[Paraprevotellaceae]	g__CF231	s__
683112	3	3	1	4	2	2	7	3	3	4	12	21	13	1	7	13	19	21	k__Bacteria	p__Firmicutes	c__Clostridia	o__Clostridiales	f__Lachnospiraceae	g__	s__
301372	16	22	23	31	38	78	10	12	30	881	174	244	478	560	402	505	185	175	k__Bacteria	p__Bacteroidetes	c__Bacteroidia	o__Bacteroidales	f__Prevotellaceae	g__Prevotella	s__
339973	68	83	66	55	49	64	88	92	91	22	46	39	30	38	30	24	34	24	k__Bacteria	p__Bacteroidetes	c__Bacteroidia	o__Bacteroidales	f__Prevotellaceae	g__Prevotella	s__
582169	0	0	0	0	0	0	0	0	0	2	0	4	6	0	3	5	0	10	k__Bacteria	p__Firmicutes	c__Erysipelotrichi	o__Erysipelotrichales	f__Erysipelotrichaceae	g__Bulleidia	s__
113041	0	0	0	0	0	0	0	0	1	1	0	0	0	0	0	0	0	0	k__Bacteria	p__Firmicutes	c__Clostridia	o__Clostridiales	f__	g__	s__
538761	73	76	122	44	45	67	95	48	93	59	219	185	100	108	101	42	135	255	k__Bacteria	p__Firmicutes	c__Clostridia	o__Clostridiales	f__Lachnospiraceae	g__Butyrivibrio	s__
363494	0	0	0	0	0	0	0	1	2	0	0	0	0	0	1	1	0	0	k__Bacteria	p__Firmicutes	c__Clostridia	o__Clostridiales	f__Lachnospiraceae
268658	0	1	2	0	0	1	1	1	4	0	0	0	0	0	1	0	0	0	k__Bacteria	p__Firmicutes	c__Clostridia	o__Clostridiales	f__	g__	s__
289133	34	31	45	16	14	32	29	29	52	0	18	16	0	4	5	0	15	8	k__Bacteria	p__Bacteroidetes	c__Bacteroidia	o__Bacteroidales	f__Prevotellaceae	g__Prevotella	s__
582343	0	0	2	0	0	0	0	0	5	0	0	0	0	0	0	0	0	1	k__Bacteria	p__Bacteroidetes	c__Bacteroidia	o__Bacteroidales	f__Prevotellaceae	g__Prevotella	s__
352513	0	0	0	0	0	0	0	0	1	0	1	0	1	0	0	0	0	0	k__Bacteria	p__Planctomycetes	c__Planctomycetia	o__Pirellulales	f__Pirellulaceae	g__	s__
328398	0	0	3	1	1	2	5	3	4	0	2	0	1	0	0	0	0	0	k__Bacteria	p__Firmicutes	c__Clostridia	o__Clostridiales	f__Lachnospiraceae	g__	s__
210262	0	1	0	0	0	0	0	0	0	0	3	1	1	0	0	0	2	1	k__Bacteria	p__Firmicutes	c__Clostridia	o__Clostridiales	f__	g__	s__
314097	8	6	27	12	5	16	9	5	30	0	3	20	0	4	13	0	11	19	k__Bacteria	p__Firmicutes	c__Clostridia	o__Clostridiales	f__Lachnospiraceae	g__	s__
264684	0	0	0	0	0	0	0	0	1	0	1	0	0	0	0	0	0	0	k__Bacteria	p__Firmicutes	c__Clostridia	o__Clostridiales	f__	g__	s__
343742	0	0	0	0	0	0	1	1	1	0	0	1	0	0	0	0	0	0	k__Bacteria	p__Firmicutes	c__Clostridia	o__Clostridiales	f__	g__	s__
808380	0	0	0	0	0	0	0	0	0	0	0	0	0	0	1	0	0	0	k__Bacteria	p__Firmicutes	c__Clostridia	o__Clostridiales	f__Lachnospiraceae	g__	s__
4469032	0	0	0	0	0	0	0	0	0	0	0	0	0	0	0	0	0	1	k__Bacteria	p__Firmicutes	c__Bacilli	o__Lactobacillales	f__	g__	s__
918661	0	0	0	0	0	0	0	0	0	0	0	0	0	0	0	1	0	0	k__Bacteria	p__Proteobacteria	c__Betaproteobacteria	o__Rhodocyclales	f__Rhodocyclaceae	g__Dechloromonas	s__
39613	0	0	0	0	0	0	0	0	0	0	4	2	2	5	1	0	3	9	k__Bacteria	p__Firmicutes	c__Clostridia	o__Clostridiales	f__[Mogibacteriaceae]	g__	s__
269653	0	0	0	0	0	0	0	0	0	0	0	0	0	0	0	1	0	0	k__Bacteria	p__Firmicutes	c__Clostridia	o__Clostridiales	f__Lachnospiraceae
265886	0	0	0	0	0	0	1	0	0	0	1	0	0	0	0	0	0	0	k__Bacteria	p__Firmicutes	c__Clostridia	o__Clostridiales	f__Lachnospiraceae	g__	s__
321610	0	0	0	0	0	0	0	0	0	0	0	0	0	0	0	0	1	1	k__Bacteria	p__Firmicutes	c__Clostridia	o__Clostridiales	f__Lachnospiraceae	g__	s__
326391	0	0	0	0	1	0	2	1	0	0	0	0	0	0	0	0	0	0	k__Bacteria	p__Firmicutes	c__Clostridia	o__Clostridiales	f__Ruminococcaceae	g__	s__
109933	356	609	858	215	290	363	434	690	804	109	413	748	157	149	310	181	505	1139	k__Bacteria	p__Firmicutes	c__Clostridia	o__Clostridiales	f__Ruminococcaceae	g__	s__
348297	0	1	0	0	0	1	0	0	0	0	1	1	0	0	3	0	0	0	k__Bacteria	p__Bacteroidetes	c__Bacteroidia	o__Bacteroidales	f__Prevotellaceae	g__Prevotella	s__
295329	0	0	0	0	0	0	0	0	2	1	0	0	0	0	1	0	0	2	k__Bacteria	p__Actinobacteria	c__Coriobacteriia	o__Coriobacteriales	f__Coriobacteriaceae	g__	s__
454921	0	0	0	1	0	2	1	0	0	0	0	0	0	0	0	0	0	0	k__Bacteria	p__Firmicutes	c__Clostridia	o__Clostridiales	f__	g__	s__
587739	10	4	8	6	1	0	9	6	3	16	29	37	14	15	29	16	21	49	k__Bacteria	p__Firmicutes	c__Clostridia	o__Clostridiales	f__Lachnospiraceae	g__Butyrivibrio	s__
335488	0	0	0	0	0	0	1	0	0	0	0	0	0	0	0	0	0	1	k__Bacteria	p__Firmicutes	c__Clostridia	o__Clostridiales	f__Lachnospiraceae	g__	s__
543141	1	2	5	0	1	1	1	2	2	1	14	8	6	10	13	3	18	23	k__Bacteria	p__Firmicutes	c__Clostridia	o__Clostridiales	f__Ruminococcaceae	g__	s__
584425	0	0	0	1	0	0	0	0	1	0	0	0	0	0	0	0	0	1	k__Bacteria	p__Firmicutes	c__Clostridia	o__Clostridiales	f__[Mogibacteriaceae]	g__	s__
576830	0	0	4	16	7	23	2	0	3	1	15	0	26	6	1	9	22	1	k__Bacteria	p__Fibrobacteres	c__Fibrobacteria	o__Fibrobacterales	f__Fibrobacteraceae	g__Fibrobacter	s__succinogenes
4435065	0	4	3	1	0	0	1	1	1	0	1	1	0	0	0	0	0	0	k__Bacteria	p__Bacteroidetes	c__Bacteroidia	o__Bacteroidales	f__Prevotellaceae	g__Prevotella	s__
833559	4	2	10	1	4	5	5	1	12	5	13	21	8	2	4	7	13	31	k__Bacteria	p__Firmicutes	c__Clostridia	o__Clostridiales	f__Lachnospiraceae	g__	s__
312260	0	0	0	0	0	1	0	1	1	0	0	0	0	0	0	0	0	1	k__Bacteria	p__Firmicutes	c__Clostridia	o__Clostridiales	f__Lachnospiraceae	g__	s__
263881	0	0	0	0	0	6	0	1	1	0	0	0	0	0	0	0	0	0	k__Bacteria	p__Firmicutes	c__Clostridia	o__Clostridiales	f__Ruminococcaceae	g__	s__
344512	0	1	1	0	0	0	0	0	0	0	0	0	0	0	0	0	0	0	k__Bacteria	p__Firmicutes	c__Clostridia	o__Clostridiales	f__	g__	s__
271647	2	2	2	0	0	0	2	2	5	0	1	0	0	1	0	0	0	1	k__Bacteria	p__Firmicutes	c__Clostridia	o__Clostridiales	f__Lachnospiraceae	g__	s__
271644	0	0	0	0	1	0	0	0	0	0	0	0	0	0	0	0	0	0	k__Bacteria	p__Actinobacteria	c__Actinobacteria	o__Actinomycetales	f__Micrococcaceae	g__Kocuria	s__
272593	0	1	2	3	1	0	2	0	1	0	2	1	5	1	1	3	2	2	k__Bacteria	p__Firmicutes	c__Clostridia	o__Clostridiales	f__Lachnospiraceae	g__	s__
68841	1	0	0	2	0	0	3	0	0	11	10	25	14	4	12	15	2	37	k__Bacteria	p__Firmicutes	c__Clostridia	o__Clostridiales	f__Lachnospiraceae	g__Lachnospira	s__
212634	0	0	0	0	0	0	0	0	0	0	0	2	0	0	0	0	0	1	k__Bacteria	p__Firmicutes	c__Clostridia	o__Clostridiales	f__Lachnospiraceae	g__	s__
100680	520	270	444	456	242	557	554	265	722	477	255	173	262	555	348	256	239	112	k__Bacteria	p__Bacteroidetes	c__Bacteroidia	o__Bacteroidales	f__Prevotellaceae	g__Prevotella	s__
307022	0	0	0	0	1	0	0	0	0	0	0	2	0	0	0	1	0	0	k__Bacteria	p__Firmicutes	c__Clostridia	o__Clostridiales	f__Ruminococcaceae	g__Oscillospira	s__
322392	0	1	0	0	0	0	1	0	0	0	0	1	0	0	0	0	0	0	k__Bacteria	p__Firmicutes	c__Clostridia	o__Clostridiales	f__Lachnospiraceae	g__	s__
72198	0	0	0	0	0	0	0	0	0	1	0	0	0	0	0	17	0	0	k__Bacteria	p__Firmicutes	c__Clostridia	o__Clostridiales	f__Veillonellaceae	g__	s__
554127	1	1	1	2	0	1	0	0	3	0	3	0	5	0	0	1	1	2	k__Bacteria	p__Verrucomicrobia	c__Verruco-5	o__WCHB1-41	f__RFP12	g__	s__
590595	6	0	1	6	0	2	3	0	1	0	0	0	0	0	0	0	0	0	k__Bacteria	p__Firmicutes	c__Clostridia	o__Clostridiales	f__Ruminococcaceae	g__Ruminococcus	s__
4268815	0	1	0	0	0	2	0	2	0	0	0	0	0	0	1	0	0	0	k__Bacteria	p__Bacteroidetes	c__Bacteroidia	o__Bacteroidales	f__	g__	s__
259781	2	0	1	0	0	0	0	0	0	1	0	1	1	0	0	0	0	0	k__Bacteria	p__Firmicutes	c__Clostridia	o__Clostridiales	f__Lachnospiraceae	g__	s__
4307633	1	1	1	0	0	0	0	1	1	0	0	0	0	0	0	0	0	0	k__Bacteria	p__Firmicutes	c__Clostridia	o__Clostridiales
562369	2	0	0	6	0	0	0	0	0	4	0	3	1	0	2	0	1	2	k__Bacteria	p__Firmicutes	c__Clostridia	o__Clostridiales	f__	g__	s__
235065	1	1	1	0	1	1	1	1	0	0	0	1	0	2	5	1	0	3	k__Bacteria	p__Tenericutes	c__Mollicutes	o__RF39	f__	g__	s__
130763	1	0	0	1	1	1	0	1	0	0	1	3	0	1	1	1	2	1	k__Bacteria	p__Firmicutes	c__Clostridia	o__Clostridiales	f__Lachnospiraceae	g__	s__
369429	0	0	0	0	0	0	0	0	1	0	0	0	1	0	0	0	0	0	k__Bacteria	p__Firmicutes	c__Clostridia	o__Clostridiales	f__Lachnospiraceae	g__	s__
163857	8	8	0	3	2	0	6	8	0	0	0	1	0	0	2	0	1	2	k__Bacteria	p__Proteobacteria	c__Gammaproteobacteria	o__Aeromonadales	f__Succinivibrionaceae	g__Succinivibrio	s__
581109	1	0	0	0	2	0	0	0	0	0	0	0	0	0	0	0	0	0	k__Bacteria	p__Firmicutes	c__Clostridia	o__Clostridiales	f__	g__	s__
340060	0	0	0	1	0	0	1	0	0	0	0	0	0	7	0	0	1	0	k__Bacteria	p__Firmicutes	c__Clostridia	o__Clostridiales	f__Ruminococcaceae	g__Ruminococcus	s__
277349	0	0	0	0	0	1	0	1	0	0	0	0	0	0	0	0	0	0	k__Bacteria	p__Firmicutes	c__Clostridia	o__Clostridiales	f__Lachnospiraceae	g__	s__
270349	1	0	0	0	0	0	0	0	0	0	5	8	0	3	8	0	4	5	k__Bacteria	p__Firmicutes	c__Clostridia	o__Clostridiales	f__Ruminococcaceae	g__	s__
270693	0	0	0	0	0	0	0	0	0	0	0	0	0	0	0	0	0	2	k__Bacteria	p__Firmicutes	c__Clostridia	o__Clostridiales	f__[Mogibacteriaceae]	g__	s__
3030115	3	2	8	2	2	3	3	7	10	0	0	0	0	2	0	0	1	1	k__Bacteria	p__Firmicutes	c__Clostridia	o__Clostridiales	f__[Mogibacteriaceae]	g__	s__
817339	0	0	0	0	0	0	0	0	0	1	1	5	0	2	2	15	3	16	k__Bacteria	p__Firmicutes	c__Clostridia	o__Clostridiales	f__Veillonellaceae	g__Acidaminococcus	s__
292495	0	0	0	0	0	6	0	0	2	0	0	0	0	0	0	0	0	0	k__Bacteria	p__Bacteroidetes	c__Bacteroidia	o__Bacteroidales	f__	g__	s__
3641384	0	1	1	2	2	0	0	1	1	0	0	0	0	0	3	0	0	1	k__Bacteria	p__Firmicutes	c__Clostridia	o__Clostridiales
348182	0	0	15	0	0	8	0	0	11	0	0	0	0	0	0	0	0	1	k__Bacteria	p__Firmicutes	c__Clostridia	o__Clostridiales	f__Ruminococcaceae	g__	s__
259120	1	1	1	1	0	0	1	1	0	0	0	0	0	0	0	0	0	1	k__Bacteria	p__Firmicutes	c__Clostridia	o__Clostridiales	f__Ruminococcaceae	g__Oscillospira	s__
559499	1	1	3	0	0	0	8	3	1	0	1	0	0	0	0	0	3	0	k__Bacteria	p__Firmicutes	c__Clostridia	o__Clostridiales	f__Lachnospiraceae
4449250	0	0	0	0	0	0	0	0	0	0	0	1	0	0	0	0	0	0	k__Bacteria	p__Bacteroidetes	c__Bacteroidia	o__Bacteroidales	f__Prevotellaceae	g__Prevotella	s__
293546	0	0	1	0	2	2	1	1	2	0	0	0	0	0	0	0	0	0	k__Bacteria	p__Firmicutes	c__Clostridia	o__Clostridiales	f__Ruminococcaceae	g__	s__
326476	0	0	0	0	1	0	0	0	0	0	2	0	1	0	0	0	0	0	k__Bacteria	p__Firmicutes	c__Clostridia	o__Clostridiales	f__Lachnospiraceae	g__	s__
557780	1	0	0	0	0	0	0	0	1	0	0	0	0	0	0	0	0	0	k__Bacteria	p__Firmicutes	c__Clostridia	o__Clostridiales	f__Lachnospiraceae	g__Dorea	s__
199731	0	0	4	0	1	0	0	0	0	0	1	0	1	1	1	1	0	1	k__Bacteria	p__Firmicutes	c__Clostridia	o__Clostridiales
4459184	1	0	0	0	0	1	0	0	0	0	0	0	0	0	0	0	0	0	k__Bacteria	p__Firmicutes	c__Clostridia	o__Clostridiales	f__	g__	s__
676472	1	0	0	1	0	0	1	1	0	0	0	0	0	0	0	0	0	1	k__Bacteria	p__Firmicutes	c__Clostridia	o__Clostridiales	f__Lachnospiraceae	g__	s__
287855	0	0	0	0	0	0	0	0	0	0	0	0	0	0	0	0	1	0	k__Bacteria	p__Firmicutes	c__Clostridia	o__Clostridiales
313650	54	60	84	50	43	63	59	65	93	37	47	146	69	35	91	46	43	67	k__Bacteria	p__Bacteroidetes	c__Bacteroidia	o__Bacteroidales	f__S24-7	g__	s__
106860	0	0	0	0	0	0	0	0	0	0	0	1	0	0	0	0	0	0	k__Bacteria	p__Firmicutes	c__Clostridia	o__Clostridiales	f__Lachnospiraceae	g__	s__
146086	5	1	2	2	2	3	2	3	3	3	6	0	1	2	0	1	4	4	k__Bacteria	p__Firmicutes	c__Clostridia	o__Clostridiales	f__Lachnospiraceae	g__	s__
342217	0	0	1	0	0	0	0	0	1	0	1	1	0	0	0	0	0	0	k__Bacteria	p__Firmicutes	c__Clostridia	o__Clostridiales	f__	g__	s__
342213	0	0	1	0	0	0	0	0	0	0	0	0	0	0	0	0	0	1	k__Bacteria	p__Firmicutes	c__Clostridia	o__Clostridiales	f__Ruminococcaceae	g__	s__
810319	129	85	87	74	36	35	103	92	121	46	219	147	66	101	80	61	180	120	k__Bacteria	p__Bacteroidetes	c__Bacteroidia	o__Bacteroidales	f__Prevotellaceae	g__Prevotella	s__
338980	3	1	3	1	0	0	4	0	2	1	1	0	0	0	1	0	0	0	k__Bacteria	p__Firmicutes	c__Clostridia	o__Clostridiales	f__Lachnospiraceae	g__	s__
4366173	2	1	4	0	2	0	2	1	1	2	3	0	0	1	2	1	1	2	k__Bacteria	p__Firmicutes	c__Clostridia	o__Clostridiales	f__Lachnospiraceae	g__	s__
336115	0	1	0	0	1	0	1	2	3	0	1	0	0	1	0	0	0	0	k__Bacteria	p__Firmicutes	c__Clostridia	o__Clostridiales	f__Lachnospiraceae
204542	0	0	2	0	0	0	0	0	0	5	0	0	2	0	0	2	1	0	k__Bacteria	p__Firmicutes	c__Clostridia	o__Clostridiales	f__	g__	s__
538907	22	29	114	43	46	45	49	44	101	40	99	41	69	21	14	46	42	94	k__Bacteria	p__Firmicutes	c__Clostridia	o__Clostridiales	f__	g__	s__
4411930	1	3	13	10	1	43	4	1	19	1	0	0	0	0	2	0	0	2	k__Bacteria	p__Firmicutes	c__Clostridia	o__Clostridiales	f__Ruminococcaceae	g__	s__
295865	0	1	0	0	0	0	0	0	0	0	0	0	0	0	0	0	0	0	k__Bacteria	p__Firmicutes	c__Clostridia	o__Clostridiales	f__	g__	s__
344746	0	0	0	0	0	0	0	0	0	0	0	1	0	0	0	37	0	2	k__Bacteria	p__Firmicutes	c__Clostridia	o__Clostridiales	f__Veillonellaceae	g__Dialister	s__
202310	2	0	0	1	0	0	1	1	2	1	1	0	0	0	0	0	0	0	k__Bacteria	p__Firmicutes	c__Clostridia	o__Clostridiales	f__Lachnospiraceae	g__	s__
164242	2	0	0	0	0	0	0	0	0	0	0	0	0	0	0	0	0	0	k__Bacteria	p__Firmicutes	c__Clostridia	o__Clostridiales	f__	g__	s__
264211	6	1	1	4	2	6	0	0	2	0	0	0	0	0	0	0	0	0	k__Bacteria	p__Firmicutes	c__Clostridia	o__Clostridiales	f__Ruminococcaceae	g__Ruminococcus	s__
157772	0	1	0	0	0	0	0	0	0	0	0	0	0	0	0	0	0	0	k__Bacteria	p__Firmicutes	c__Clostridia	o__Clostridiales	f__Ruminococcaceae	g__Oscillospira	s__
299123	0	1	0	0	0	0	0	0	1	0	0	0	0	0	0	0	0	0	k__Bacteria	p__Firmicutes	c__Clostridia	o__Clostridiales	f__Ruminococcaceae	g__	s__
554461	141	128	161	52	56	84	187	144	193	49	130	95	74	21	24	158	251	157	k__Bacteria	p__Firmicutes	c__Clostridia	o__Clostridiales	f__Ruminococcaceae	g__	s__
534756	13	7	6	16	19	5	9	7	3	15	5	2	3	15	9	7	5	0	k__Bacteria	p__Bacteroidetes	c__Bacteroidia	o__Bacteroidales	f__Prevotellaceae	g__Prevotella	s__
237134	8	6	18	9	2	18	7	2	15	0	1	0	0	0	1	0	2	0	k__Bacteria	p__Firmicutes	c__Clostridia	o__Clostridiales	f__Ruminococcaceae	g__	s__
326892	5	2	0	0	3	1	2	5	2	0	0	3	3	1	1	5	2	2	k__Bacteria	p__Bacteroidetes	c__Bacteroidia	o__Bacteroidales	f__Prevotellaceae	g__Prevotella	s__
512593	13	6	51	9	5	24	28	10	33	5	16	19	7	10	13	5	17	28	k__Bacteria	p__Firmicutes	c__Clostridia	o__Clostridiales	f__Lachnospiraceae	g__	s__
171399	6	3	7	5	9	3	4	3	5	3	5	2	0	5	3	4	2	1	k__Bacteria	p__Firmicutes	c__Clostridia	o__Clostridiales	f__	g__	s__
291854	0	1	3	1	0	2	0	0	4	0	0	0	0	0	0	0	0	0	k__Bacteria	p__Firmicutes	c__Clostridia	o__Clostridiales	f__Ruminococcaceae	g__	s__
4446120	4	2	4	3	5	4	0	1	6	6	2	3	1	1	11	3	2	3	k__Bacteria	p__Firmicutes	c__Clostridia	o__Clostridiales	f__Ruminococcaceae	g__	s__
851935	3	2	1	0	1	3	1	1	2	1	2	0	0	1	2	0	2	0	k__Bacteria	p__Bacteroidetes	c__Bacteroidia	o__Bacteroidales	f__Prevotellaceae	g__Prevotella	s__
178511	0	1	1	0	1	0	1	1	1	1	0	1	5	1	2	6	1	6	k__Bacteria	p__Firmicutes	c__Clostridia	o__Clostridiales	f__Lachnospiraceae	g__	s__
171396	0	0	2	0	0	1	1	0	0	0	0	0	1	0	0	0	0	0	k__Bacteria	p__Firmicutes	c__Clostridia	o__Clostridiales	f__Ruminococcaceae	g__	s__
4336939	0	0	1	0	1	3	0	0	3	0	0	0	0	0	1	1	0	0	k__Bacteria	p__Firmicutes	c__Clostridia	o__Clostridiales	f__Ruminococcaceae	g__	s__
533969	0	0	0	0	0	0	0	0	0	0	0	0	0	1	0	0	1	0	k__Bacteria	p__Firmicutes	c__Clostridia	o__Clostridiales	f__Lachnospiraceae	g__	s__
568952	1	1	5	2	0	3	4	1	9	1	2	1	0	0	0	1	2	2	k__Bacteria	p__Firmicutes	c__Clostridia	o__Clostridiales	f__	g__	s__
216385	47	72	24	91	64	56	58	45	43	12	46	37	4	86	89	2	55	27	k__Bacteria	p__Bacteroidetes	c__Bacteroidia	o__Bacteroidales	f__	g__	s__
828333	6	12	16	7	4	9	11	10	10	2	3	3	6	0	1	0	5	5	k__Bacteria	p__Firmicutes	c__Clostridia	o__Clostridiales	f__	g__	s__
188137	0	0	0	0	0	0	0	2	0	0	0	0	0	0	0	0	0	0	k__Bacteria	p__Firmicutes	c__Clostridia	o__Clostridiales	f__Lachnospiraceae	g__	s__
4318194	0	7	7	2	1	2	1	2	3	0	0	1	0	0	0	0	0	2	k__Bacteria	p__Firmicutes	c__Clostridia	o__Clostridiales	f__	g__	s__
306219	5	245	58	6	377	105	4	186	44	0	0	0	0	0	1	0	0	1	k__Bacteria	p__Bacteroidetes	c__Bacteroidia	o__Bacteroidales	f__	g__	s__
106533	10	5	4	15	14	9	16	16	4	2	2	2	0	6	2	1	6	4	k__Bacteria	p__Bacteroidetes	c__Bacteroidia	o__Bacteroidales	f__Prevotellaceae	g__Prevotella	s__
272479	145	169	105	70	70	53	185	237	107	36	175	143	70	20	31	118	380	277	k__Bacteria	p__Firmicutes	c__Clostridia	o__Clostridiales	f__Lachnospiraceae	g__Coprococcus	s__
290635	0	0	0	1	0	0	0	1	0	0	1	1	1	0	1	0	1	0	k__Bacteria	p__Firmicutes	c__Clostridia	o__Clostridiales	f__Ruminococcaceae	g__	s__
193075	1	0	4	1	0	1	1	0	0	4	8	9	1	1	3	3	7	14	k__Bacteria	p__Firmicutes	c__Clostridia	o__Clostridiales	f__	g__	s__
332475	1	0	1	0	0	1	1	0	0	1	0	0	0	0	0	2	0	1	k__Bacteria	p__Firmicutes	c__Clostridia	o__Clostridiales	f__Lachnospiraceae	g__Butyrivibrio	s__
4312642	0	0	0	0	0	0	0	0	0	0	0	0	0	0	0	0	0	1	k__Bacteria	p__Firmicutes	c__Clostridia	o__Clostridiales	f__Ruminococcaceae	g__	s__
814542	0	0	0	0	0	0	0	0	0	0	1	0	0	1	1	0	1	0	k__Bacteria	p__Bacteroidetes	c__Bacteroidia	o__Bacteroidales	f__Porphyromonadaceae	g__	s__
4326091	1	2	0	1	0	0	2	2	0	0	0	0	0	0	0	0	0	0	k__Bacteria	p__Firmicutes	c__Clostridia	o__Clostridiales	f__Ruminococcaceae	g__Ruminococcus	s__
315974	0	0	0	0	0	0	0	0	0	0	0	1	0	0	0	0	0	1	k__Bacteria	p__Firmicutes	c__Clostridia	o__Clostridiales	f__Lachnospiraceae	g__	s__
301910	0	0	0	0	0	0	1	0	0	0	1	0	0	0	0	0	1	0	k__Bacteria	p__Firmicutes	c__Clostridia	o__Clostridiales	f__Lachnospiraceae	g__Coprococcus	s__
243468	0	0	0	0	0	0	0	0	1	1	0	0	1	0	0	2	0	1	k__Bacteria	p__Cyanobacteria	c__Chloroplast	o__Streptophyta	f__	g__	s__
83192	81	74	31	101	85	50	80	72	46	37	40	72	27	66	94	22	48	25	k__Bacteria	p__Bacteroidetes	c__Bacteroidia	o__Bacteroidales	f__Prevotellaceae	g__Prevotella	s__
1731695	0	0	0	0	0	0	0	0	0	0	0	0	0	0	0	0	0	1	k__Bacteria	p__Firmicutes	c__Clostridia	o__Clostridiales	f__	g__	s__
47737	0	1	0	0	0	0	3	0	1	0	0	0	1	0	0	1	2	1	k__Bacteria	p__Firmicutes	c__Clostridia	o__Clostridiales	f__Ruminococcaceae	g__Ruminococcus	s__flavefaciens
4361768	0	0	0	0	0	1	0	0	0	57	11	55	50	6	34	34	8	66	k__Bacteria	p__Actinobacteria	c__Coriobacteriia	o__Coriobacteriales	f__Coriobacteriaceae	g__	s__
2056702	0	0	0	0	1	0	0	0	0	0	0	1	0	0	0	0	0	0	k__Bacteria	p__Firmicutes	c__Clostridia	o__Clostridiales	f__Ruminococcaceae	g__	s__
311096	1	2	16	4	9	12	5	5	11	0	0	0	0	0	0	0	0	2	k__Bacteria	p__Firmicutes	c__Clostridia	o__Clostridiales	f__	g__	s__
169234	0	0	0	0	0	0	0	0	0	0	0	0	1	0	0	0	0	0	k__Bacteria	p__Firmicutes	c__Clostridia	o__Clostridiales	f__Lachnospiraceae	g__	s__
109748	50	62	121	49	54	75	70	55	89	8	40	75	16	30	55	8	41	81	k__Bacteria	p__Firmicutes	c__Clostridia	o__Clostridiales	f__Christensenellaceae	g__	s__
177421	0	1	2	0	0	1	0	1	1	1	1	0	0	1	2	1	1	3	k__Bacteria	p__Firmicutes	c__Clostridia	o__Clostridiales	f__Lachnospiraceae
548385	0	0	0	0	0	0	0	0	0	1	0	0	5	0	0	4	0	1	k__Bacteria	p__Firmicutes	c__Clostridia	o__Clostridiales	f__Ruminococcaceae	g__Ruminococcus	s__
1870854	0	0	0	0	0	0	0	0	1	2	0	0	0	0	0	0	1	0	k__Bacteria	p__Firmicutes	c__Clostridia	o__Clostridiales	f__Lachnospiraceae
263296	1	0	0	2	0	1	3	1	1	0	4	1	1	0	1	0	1	0	k__Bacteria	p__Firmicutes	c__Clostridia	o__Clostridiales	f__Lachnospiraceae
843808	1	0	0	0	0	1	0	0	0	3	0	0	0	0	3	0	0	2	k__Bacteria	p__Firmicutes	c__Clostridia	o__Clostridiales	f__Ruminococcaceae	g__	s__
4373062	1	0	0	0	0	0	0	1	0	0	0	0	0	0	0	0	0	0	k__Bacteria	p__Firmicutes	c__Clostridia	o__Clostridiales	f__Ruminococcaceae	g__	s__
342404	0	0	0	0	0	0	0	0	0	0	1	0	0	0	0	1	0	0	k__Bacteria	p__Firmicutes	c__Clostridia	o__Clostridiales	f__Lachnospiraceae	g__Moryella	s__
449417	0	0	0	0	1	0	0	0	0	0	0	0	0	0	0	0	0	0	k__Bacteria	p__Firmicutes	c__Clostridia	o__Clostridiales	f__Lachnospiraceae	g__[Ruminococcus]	s__gnavus
111427	1	2	4	2	1	1	2	1	15	0	1	1	0	0	1	0	1	2	k__Bacteria	p__Firmicutes	c__Clostridia	o__Clostridiales	f__Lachnospiraceae	g__Blautia	s__
111420	10	14	17	8	11	14	6	6	39	19	46	45	29	10	27	15	28	52	k__Bacteria	p__Firmicutes	c__Clostridia	o__Clostridiales	f__	g__	s__
196167	0	0	0	0	2	0	1	0	3	0	1	2	0	0	1	0	0	1	k__Bacteria	p__Firmicutes	c__Clostridia	o__Clostridiales	f__	g__	s__
189260	19	6	9	9	11	11	17	9	12	10	21	27	18	12	20	26	16	19	k__Bacteria	p__Firmicutes	c__Clostridia	o__Clostridiales	f__Lachnospiraceae	g__	s__
574551	0	0	0	0	0	0	0	0	0	1	0	0	0	0	0	1	0	0	k__Bacteria	p__Firmicutes	c__Clostridia	o__Clostridiales	f__Lachnospiraceae	g__	s__
334538	1	3	7	1	2	2	4	0	6	21	10	14	18	7	13	14	7	32	k__Bacteria	p__TM7	c__TM7-3	o__CW040	f__F16	g__	s__
624542	0	1	0	0	0	1	0	0	0	48	22	23	36	13	35	29	11	44	k__Bacteria	p__Firmicutes	c__Erysipelotrichi	o__Erysipelotrichales	f__Erysipelotrichaceae	g__Bulleidia	s__
100279	2	2	12	3	2	10	4	1	6	0	0	0	0	0	1	0	0	1	k__Bacteria	p__Bacteroidetes	c__Bacteroidia	o__Bacteroidales	f__	g__	s__
4345333	0	0	0	0	0	0	0	0	0	0	0	0	0	0	0	0	1	0	k__Bacteria	p__Proteobacteria	c__Gammaproteobacteria	o__Enterobacteriales	f__Enterobacteriaceae	g__Providencia	s__
561716	1	0	10	1	3	5	0	0	7	0	0	6	1	2	1	0	0	1	k__Bacteria	p__Firmicutes	c__Clostridia	o__Clostridiales	f__Ruminococcaceae	g__	s__
4307829	0	0	0	0	0	0	0	1	0	0	0	0	0	0	0	0	0	0	k__Bacteria	p__Firmicutes	c__Clostridia	o__Clostridiales	f__Ruminococcaceae	g__Ruminococcus	s__
4319575	0	3	1	0	0	0	0	1	1	0	1	1	0	0	0	0	0	0	k__Bacteria	p__Firmicutes	c__Clostridia	o__Clostridiales	f__Ruminococcaceae
354581	0	0	1	1	0	0	0	0	2	0	0	0	0	0	0	0	0	0	k__Bacteria	p__Bacteroidetes	c__Bacteroidia	o__Bacteroidales	f__	g__	s__
338407	0	0	1	1	0	1	0	0	0	0	0	0	0	1	0	0	0	0	k__Bacteria	p__Firmicutes	c__Clostridia	o__Clostridiales	f__Ruminococcaceae	g__	s__
546036	0	0	0	0	1	0	0	0	0	0	0	0	0	0	0	0	0	0	k__Bacteria	p__Bacteroidetes	c__Bacteroidia	o__Bacteroidales	f__	g__	s__
308182	2	0	6	2	0	0	4	1	0	0	0	0	0	0	0	0	0	0	k__Bacteria	p__Firmicutes	c__Clostridia	o__Clostridiales	f__Christensenellaceae	g__	s__
588427	7	15	30	11	24	26	11	17	16	5	34	28	8	15	48	10	21	19	k__Bacteria	p__Spirochaetes	c__Spirochaetes	o__Spirochaetales	f__Spirochaetaceae	g__Treponema	s__
546380	49	40	97	23	24	35	50	51	67	43	384	54	119	189	26	114	370	57	k__Bacteria	p__Bacteroidetes	c__Bacteroidia	o__Bacteroidales	f__Prevotellaceae	g__Prevotella	s__
313823	0	4	8	3	2	7	0	1	12	1	3	9	3	5	1	0	1	12	k__Bacteria	p__Firmicutes	c__Clostridia	o__Clostridiales	f__Lachnospiraceae	g__Coprococcus	s__
287496	18	47	36	20	19	21	17	28	19	1	0	0	0	0	0	0	0	3	k__Bacteria	p__Firmicutes	c__Clostridia	o__Clostridiales	f__Ruminococcaceae	g__	s__
287493	1	0	5	1	1	1	0	0	1	2	0	1	2	1	1	2	0	0	k__Bacteria	p__Bacteroidetes	c__Bacteroidia	o__Bacteroidales	f__	g__	s__
190864	3	0	2	2	1	1	0	0	0	2	2	5	0	1	2	0	1	2	k__Bacteria	p__Firmicutes	c__Clostridia	o__Clostridiales	f__	g__	s__
190863	0	0	0	0	0	0	0	0	0	0	0	0	0	0	0	0	1	0	k__Bacteria	p__Firmicutes	c__Clostridia	o__Clostridiales	f__Lachnospiraceae	g__Coprococcus	s__
322189	0	1	0	0	0	0	0	0	0	0	0	0	0	0	0	0	0	0	k__Bacteria	p__Firmicutes	c__Clostridia	o__Clostridiales	f__Lachnospiraceae	g__Coprococcus	s__
4316063	0	10	10	2	11	19	0	1	2	2	27	17	1	53	19	1	21	29	k__Bacteria	p__Firmicutes	c__Clostridia	o__Clostridiales	f__Ruminococcaceae	g__Ruminococcus	s__
302552	0	1	3	1	0	1	2	0	3	1	1	2	0	0	0	1	2	0	k__Bacteria	p__Firmicutes	c__Clostridia	o__Clostridiales	f__	g__	s__
4316067	6	12	33	6	20	32	10	20	35	0	0	1	1	1	1	0	0	2	k__Bacteria	p__Bacteroidetes	c__Bacteroidia	o__Bacteroidales	f__S24-7	g__	s__
4316066	22	20	39	16	10	19	27	21	38	0	7	54	0	4	20	0	12	32	k__Bacteria	p__Bacteroidetes	c__Bacteroidia	o__Bacteroidales	f__	g__	s__
4456605	0	0	1	1	0	0	0	0	1	0	0	0	0	0	0	0	0	0	k__Bacteria	p__Firmicutes	c__Clostridia	o__Clostridiales
353910	0	0	10	0	1	7	0	0	8	0	0	0	0	0	0	0	0	0	k__Bacteria	p__Firmicutes	c__Clostridia	o__Clostridiales	f__	g__	s__
572255	0	0	1	0	1	0	0	0	0	0	0	0	0	1	0	0	0	0	k__Bacteria	p__Bacteroidetes	c__Bacteroidia	o__Bacteroidales	f__Prevotellaceae	g__Prevotella	s__
1747203	0	0	0	2	1	0	1	2	2	0	0	0	0	0	0	0	0	0	k__Bacteria	p__Firmicutes	c__Clostridia	o__Clostridiales	f__Ruminococcaceae
167205	7	12	1	18	8	3	9	8	2	1	10	2	2	15	3	1	7	3	k__Bacteria	p__Bacteroidetes	c__Bacteroidia	o__Bacteroidales	f__Prevotellaceae	g__Prevotella	s__
327110	185	191	190	154	140	219	168	219	162	90	133	85	74	178	126	62	130	54	k__Bacteria	p__Bacteroidetes	c__Bacteroidia	o__Bacteroidales	f__Prevotellaceae	g__Prevotella	s__
165532	51	21	27	114	52	53	46	29	19	34	45	24	19	68	69	22	49	7	k__Bacteria	p__Bacteroidetes	c__Bacteroidia	o__Bacteroidales	f__	g__	s__
292556	42	37	70	36	26	51	47	22	57	15	35	35	9	18	18	13	30	33	k__Bacteria	p__Firmicutes	c__Clostridia	o__Clostridiales	f__	g__	s__
292558	8	6	3	16	10	3	14	4	5	4	12	9	5	7	14	8	16	7	k__Bacteria	p__Spirochaetes	c__Spirochaetes	o__Spirochaetales	f__Spirochaetaceae	g__Treponema	s__
322981	40	41	27	31	27	42	32	48	45	58	36	24	71	47	56	63	59	7	k__Bacteria	p__Bacteroidetes	c__Bacteroidia	o__Bacteroidales	f__[Paraprevotellaceae]	g__	s__
329608	0	0	1	0	0	1	0	0	1	0	0	0	0	0	0	0	0	0	k__Bacteria	p__Verrucomicrobia	c__Verruco-5	o__LD1-PB3	f__	g__	s__
806675	25	11	33	22	10	34	31	12	50	15	58	28	36	17	13	10	48	54	k__Bacteria	p__Firmicutes	c__Clostridia	o__Clostridiales	f__Lachnospiraceae	g__Butyrivibrio	s__
153082	0	0	4	0	0	2	0	0	4	0	0	0	0	0	0	0	0	0	k__Bacteria	p__Bacteroidetes	c__Bacteroidia	o__Bacteroidales	f__	g__	s__
290959	0	0	2	0	1	2	0	3	2	0	0	0	0	0	0	0	0	0	k__Bacteria	p__Firmicutes	c__Clostridia	o__Clostridiales	f__[Mogibacteriaceae]	g__	s__
582101	0	0	0	0	0	0	0	0	0	2	0	1	2	0	4	1	0	0	k__Bacteria	p__Firmicutes	c__Clostridia	o__Clostridiales	f__Ruminococcaceae	g__	s__
534929	137	44	39	137	26	17	166	34	32	93	161	39	224	78	46	159	138	19	k__Bacteria	p__Bacteroidetes	c__Bacteroidia	o__Bacteroidales	f__S24-7	g__	s__
1100992	0	0	0	1	1	0	0	0	0	1	1	0	0	1	0	1	1	1	k__Bacteria	p__Tenericutes	c__Mollicutes	o__RF39	f__	g__	s__
780193	16	26	53	23	53	42	17	10	34	2	28	28	14	18	42	10	32	14	k__Bacteria	p__Spirochaetes	c__Spirochaetes	o__Spirochaetales	f__Spirochaetaceae	g__Treponema	s__
343378	0	0	0	0	0	0	0	0	0	1	0	2	0	0	1	0	0	0	k__Bacteria	p__Firmicutes	c__Clostridia	o__Clostridiales	f__	g__	s__
1105343	0	0	18	1	0	6	0	0	4	1	13	12	1	14	12	6	4	44	k__Bacteria	p__Firmicutes	c__Clostridia	o__Clostridiales	f__Ruminococcaceae	g__	s__
153332	12	25	31	5	12	13	11	15	29	2	20	5	3	4	4	2	12	4	k__Bacteria	p__Firmicutes	c__Clostridia	o__Clostridiales	f__	g__	s__
297697	0	0	2	0	0	0	0	0	0	0	0	0	0	0	0	0	0	1	k__Bacteria	p__Armatimonadetes	c__SJA-176	o__RB046	f__	g__	s__
297690	0	0	23	0	0	13	0	0	21	0	0	0	0	0	0	0	0	1	k__Bacteria	p__Bacteroidetes	c__Bacteroidia	o__Bacteroidales	f__	g__	s__
275851	5	9	0	9	7	2	10	6	2	10	11	6	9	10	8	9	2	5	k__Bacteria	p__Bacteroidetes	c__Bacteroidia	o__Bacteroidales	f__Prevotellaceae	g__Prevotella	s__
557646	0	1	1	0	1	1	2	0	0	0	3	0	0	0	2	0	2	1	k__Bacteria	p__Firmicutes	c__Clostridia	o__Clostridiales	f__Lachnospiraceae
4415599	0	0	0	0	2	0	0	0	0	0	0	0	1	1	2	0	1	12	k__Bacteria	p__Firmicutes	c__Bacilli	o__Lactobacillales	f__Lactobacillaceae	g__Lactobacillus	s__
173893	35	33	64	65	44	36	78	48	63	76	134	102	111	47	45	90	101	182	k__Bacteria	p__Firmicutes	c__Clostridia	o__Clostridiales	f__	g__	s__
271804	0	0	0	0	0	0	0	1	1	0	1	0	0	0	0	0	0	0	k__Bacteria	p__Firmicutes	c__Clostridia	o__Clostridiales	f__	g__	s__
274455	0	0	0	0	0	0	0	1	0	0	2	0	1	0	1	0	0	0	k__Bacteria	p__Firmicutes	c__Clostridia	o__Clostridiales	f__Lachnospiraceae	g__	s__
316544	2	0	1	0	0	1	0	0	0	3	6	9	5	1	6	3	3	11	k__Bacteria	p__Firmicutes	c__Clostridia	o__Clostridiales	f__Lachnospiraceae
196769	0	0	0	0	0	1	0	0	0	0	0	0	0	1	0	0	0	0	k__Bacteria	p__Bacteroidetes	c__Bacteroidia	o__Bacteroidales	f__Bacteroidaceae	g__Bacteroides	s__
290405	4	2	4	2	2	2	7	3	10	0	0	4	0	2	1	0	0	2	k__Bacteria	p__Firmicutes	c__Clostridia	o__Clostridiales	f__Lachnospiraceae	g__	s__
278753	0	1	0	0	0	1	0	0	2	0	0	0	0	0	0	0	2	0	k__Bacteria	p__Firmicutes	c__Clostridia	o__Clostridiales	f__	g__	s__
4401294	0	0	2	0	1	15	0	0	0	0	0	0	0	0	0	0	0	0	k__Bacteria	p__Bacteroidetes	c__Bacteroidia	o__Bacteroidales	f__	g__	s__
278758	0	0	0	0	0	0	0	1	0	0	0	0	0	0	0	0	0	0	k__Bacteria	p__Firmicutes	c__Clostridia	o__Clostridiales	f__Ruminococcaceae	g__Oscillospira	s__
699726	0	0	0	0	0	0	0	0	1	0	0	0	0	0	0	0	0	0	k__Bacteria	p__Spirochaetes	c__Spirochaetes	o__Spirochaetales	f__Spirochaetaceae	g__Treponema	s__
512361	5	8	7	5	5	3	6	5	3	19	25	4	23	19	3	12	17	8	k__Bacteria	p__Firmicutes	c__Clostridia	o__Clostridiales	f__	g__	s__
172859	0	0	0	1	0	0	2	1	0	0	0	0	0	0	0	0	2	1	k__Bacteria	p__Firmicutes	c__Clostridia	o__Clostridiales	f__	g__	s__
322231	9	5	6	10	3	5	30	12	14	1	32	28	33	6	16	71	36	83	k__Bacteria	p__Firmicutes	c__Clostridia	o__Clostridiales	f__Lachnospiraceae	g__	s__
172857	1	0	0	0	0	1	0	0	0	1	0	0	0	0	0	0	0	0	k__Bacteria	p__Firmicutes	c__Clostridia	o__Clostridiales	f__Lachnospiraceae	g__	s__
109914	0	0	0	0	1	0	0	0	0	0	0	0	0	0	0	0	0	0	k__Bacteria	p__Firmicutes	c__Clostridia	o__Clostridiales	f__	g__	s__
4425280	0	0	0	1	0	1	0	2	0	1	1	3	0	0	0	0	1	1	k__Bacteria	p__Tenericutes	c__Mollicutes	o__RF39	f__	g__	s__
298529	1	1	14	3	1	4	3	2	14	14	10	9	10	6	5	15	13	12	k__Bacteria	p__Firmicutes	c__Clostridia	o__Clostridiales	f__Lachnospiraceae	g__	s__
4389067	2	0	3	0	1	1	2	0	2	0	0	0	0	0	0	0	0	0	k__Bacteria	p__Firmicutes	c__Clostridia	o__Clostridiales	f__	g__	s__
571843	0	0	0	0	0	0	0	0	0	0	1	0	0	0	0	0	0	0	k__Bacteria	p__Firmicutes	c__Clostridia	o__Clostridiales	f__Lachnospiraceae	g__	s__
4329776	4	1	5	11	1	9	9	4	10	4	4	6	5	2	4	10	12	8	k__Bacteria	p__Firmicutes	c__Clostridia	o__Clostridiales	f__	g__	s__
1010876	0	0	0	0	0	0	0	0	0	0	1	0	0	0	0	0	0	0	k__Bacteria	p__Firmicutes	c__Clostridia	o__Clostridiales	f__Ruminococcaceae	g__Oscillospira	s__
543168	0	1	0	0	0	0	0	0	0	0	0	0	0	0	0	0	1	0	k__Bacteria	p__Firmicutes	c__Clostridia	o__Clostridiales	f__Ruminococcaceae	g__	s__
4304967	1216	1125	997	1067	1092	1120	1201	1170	1093	410	578	1048	488	653	942	488	780	724	k__Bacteria	p__Bacteroidetes	c__Bacteroidia	o__Bacteroidales	f__Prevotellaceae	g__Prevotella	s__
273401	0	0	1	0	0	0	0	0	0	0	2	0	0	1	0	0	0	0	k__Bacteria	p__Firmicutes	c__Clostridia	o__Clostridiales	f__Lachnospiraceae	g__	s__
4483585	212	252	488	208	207	179	322	285	452	25	455	311	281	35	68	202	282	362	k__Bacteria	p__Firmicutes	c__Clostridia	o__Clostridiales	f__	g__	s__
315899	0	0	6	0	0	1	0	0	4	3	0	0	1	0	0	3	0	0	k__Bacteria	p__Firmicutes	c__Clostridia	o__Clostridiales	f__	g__	s__
327887	113	91	108	44	48	35	110	93	107	0	32	0	1	21	0	1	58	13	k__Bacteria	p__Firmicutes	c__Clostridia	o__Clostridiales	f__	g__	s__
574763	22	14	33	26	15	59	18	16	23	13	6	9	7	9	15	7	4	13	k__Bacteria	p__Bacteroidetes	c__Bacteroidia	o__Bacteroidales	f__Prevotellaceae	g__Prevotella	s__
331113	0	0	0	0	0	1	0	1	1	1	1	0	0	1	1	0	0	2	k__Bacteria	p__Firmicutes	c__Clostridia	o__Clostridiales	f__	g__	s__
331116	0	1	0	0	0	0	0	0	0	0	1	0	0	0	0	1	0	0	k__Bacteria	p__Firmicutes	c__Clostridia	o__Clostridiales	f__Lachnospiraceae	g__	s__
610842	0	1	1	0	0	0	0	0	0	1	0	0	0	0	0	1	0	1	k__Bacteria	p__Firmicutes	c__Clostridia	o__Clostridiales	f__	g__	s__
197013	0	0	1	0	0	0	2	0	3	0	1	0	0	0	1	0	0	0	k__Bacteria	p__Firmicutes	c__Clostridia	o__Clostridiales	f__	g__	s__
815571	0	0	2	0	0	0	0	0	0	0	0	0	0	0	0	0	0	0	k__Bacteria	p__Firmicutes	c__Clostridia	o__Clostridiales	f__Clostridiaceae	g__Clostridium	s__
4418531	0	0	0	0	0	0	0	0	0	0	0	0	0	0	0	0	0	1	k__Bacteria	p__Proteobacteria	c__Alphaproteobacteria	o__Rhodospirillales	f__Acetobacteraceae	g__Roseococcus	s__
291462	0	1	1	0	0	0	0	0	0	0	1	0	0	0	0	0	1	1	k__Bacteria	p__Firmicutes	c__Clostridia	o__Clostridiales	f__Lachnospiraceae	g__Butyrivibrio	s__
291463	0	0	0	0	0	0	0	0	0	2	1	1	0	1	0	1	1	0	k__Bacteria	p__Bacteroidetes	c__Bacteroidia	o__Bacteroidales	f__S24-7	g__	s__
4446669	53	80	66	83	90	85	26	57	61	6	9	10	5	7	12	3	6	16	k__Bacteria	p__Firmicutes	c__Clostridia	o__Clostridiales	f__Ruminococcaceae	g__	s__
300986	0	0	0	0	1	3	0	0	0	0	0	0	0	0	0	0	0	0	k__Bacteria	p__Lentisphaerae	c__[Lentisphaeria]	o__Victivallales	f__Victivallaceae	g__	s__
299695	66	94	50	121	101	65	53	44	51	1	22	50	1	45	74	0	30	57	k__Bacteria	p__Firmicutes	c__Clostridia	o__Clostridiales	f__Ruminococcaceae	g__	s__
398138	0	0	0	1	0	0	0	0	0	2	1	1	0	0	0	0	0	3	k__Bacteria	p__Firmicutes	c__Clostridia	o__Clostridiales	f__Ruminococcaceae	g__	s__
72964	8	16	1	8	10	4	13	25	8	2	17	5	2	34	2	3	10	1	k__Bacteria	p__Bacteroidetes	c__Bacteroidia	o__Bacteroidales	f__Prevotellaceae	g__Prevotella	s__
567389	0	0	0	0	0	0	0	0	0	0	0	1	0	0	0	0	0	0	k__Bacteria	p__Bacteroidetes	c__Bacteroidia	o__Bacteroidales	f__Prevotellaceae	g__Prevotella	s__
267581	1	1	2	2	1	1	1	0	0	6	2	4	3	1	3	4	1	9	k__Bacteria	p__Firmicutes	c__Clostridia	o__Clostridiales	f__Lachnospiraceae	g__	s__
577030	6	2	27	3	3	49	3	0	10	6	6	6	0	52	19	0	3	3	k__Bacteria	p__Bacteroidetes	c__Bacteroidia	o__Bacteroidales	f__	g__	s__
587347	0	0	0	1	0	0	0	0	0	0	0	0	0	0	1	0	0	0	k__Bacteria	p__Firmicutes	c__Clostridia	o__Clostridiales
262696	4	2	13	2	2	9	4	4	4	1	1	1	1	1	1	1	2	2	k__Bacteria	p__Firmicutes	c__Clostridia	o__Clostridiales	f__Lachnospiraceae	g__	s__
272319	0	0	0	0	0	0	0	0	0	0	0	0	0	0	0	0	0	1	k__Bacteria	p__Firmicutes	c__Clostridia	o__Clostridiales	f__	g__	s__
103209	1	2	1	6	8	2	2	1	3	5	0	0	0	4	2	0	1	0	k__Bacteria	p__Bacteroidetes	c__Bacteroidia	o__Bacteroidales	f__Prevotellaceae	g__Prevotella	s__
303184	0	0	0	0	0	0	0	1	1	0	0	0	0	0	0	0	0	0	k__Bacteria	p__Firmicutes	c__Clostridia	o__Clostridiales	f__	g__	s__
301161	0	1	0	0	0	0	0	0	0	0	0	0	1	0	0	0	0	0	k__Bacteria	p__Firmicutes	c__Clostridia	o__Clostridiales	f__Ruminococcaceae	g__	s__
304400	48	57	63	22	28	21	70	61	68	13	119	79	32	47	46	38	177	187	k__Bacteria	p__Firmicutes	c__Clostridia	o__Clostridiales	f__	g__	s__
309350	0	0	2	0	0	0	0	0	1	0	0	0	0	0	0	0	0	0	k__Bacteria	p__Firmicutes	c__Clostridia	o__Clostridiales	f__Ruminococcaceae	g__Oscillospira	s__
354398	0	0	0	0	0	1	0	0	0	0	0	0	0	0	0	0	0	0	k__Bacteria	p__LD1	c__	o__	f__	g__	s__
314853	1	0	5	1	2	11	0	0	5	0	0	0	0	0	0	0	0	0	k__Bacteria	p__Firmicutes	c__Clostridia	o__Clostridiales	f__Ruminococcaceae	g__	s__
4297831	1	1	0	0	0	0	1	0	0	1	0	0	0	0	1	1	0	0	k__Bacteria	p__Firmicutes	c__Clostridia	o__Clostridiales	f__Lachnospiraceae
3116381	0	0	0	0	0	0	0	0	0	0	0	0	0	0	0	1	0	0	k__Bacteria	p__Cyanobacteria	c__4C0d-2	o__YS2	f__	g__	s__
262159	0	0	1	0	0	0	0	0	0	1	0	0	0	1	0	2	0	2	k__Bacteria	p__Firmicutes	c__Clostridia	o__Clostridiales	f__Lachnospiraceae
195714	0	0	2	2	1	0	3	1	1	0	1	0	1	0	0	1	1	1	k__Bacteria	p__Firmicutes	c__Clostridia	o__Clostridiales	f__Lachnospiraceae	g__	s__
177986	0	0	0	0	0	0	0	0	0	0	0	1	0	0	0	0	0	0	k__Bacteria	p__Firmicutes	c__Clostridia	o__Clostridiales	f__Lachnospiraceae	g__	s__
177987	1	0	0	0	0	0	0	0	0	0	0	0	0	0	0	0	1	0	k__Bacteria	p__Firmicutes	c__Clostridia	o__Clostridiales	f__Lachnospiraceae	g__Coprococcus
816087	0	2	0	0	0	0	0	0	0	0	0	0	0	0	0	0	0	0	k__Bacteria	p__Bacteroidetes	c__Bacteroidia	o__Bacteroidales	f__Prevotellaceae	g__Prevotella	s__
308510	3	1	12	2	2	7	2	2	20	4	9	9	13	2	3	12	11	12	k__Bacteria	p__Firmicutes	c__Clostridia	o__Clostridiales	f__Lachnospiraceae	g__[Ruminococcus]	s__gnavus
304661	111	95	86	121	78	67	128	103	104	44	70	91	94	63	54	74	95	52	k__Bacteria	p__Bacteroidetes	c__Bacteroidia	o__Bacteroidales	f__Prevotellaceae	g__Prevotella	s__
260804	15	25	49	27	33	67	26	21	38	51	66	48	32	41	39	30	63	59	k__Bacteria	p__Firmicutes	c__Clostridia	o__Clostridiales	f__Ruminococcaceae	g__	s__
4302392	20	22	23	12	8	2	44	23	24	10	45	33	17	6	2	12	51	35	k__Bacteria	p__Firmicutes	c__Clostridia	o__Clostridiales	f__Lachnospiraceae	g__Coprococcus	s__
4302396	15	28	79	10	26	81	15	22	55	10	72	66	5	56	82	10	54	79	k__Bacteria	p__Firmicutes	c__Clostridia	o__Clostridiales	f__Ruminococcaceae	g__	s__
292962	0	0	0	1	0	0	0	0	0	0	0	0	0	1	0	0	0	0	k__Bacteria	p__Firmicutes	c__Clostridia	o__Clostridiales	f__Ruminococcaceae	g__	s__
292967	3	1	9	5	1	2	5	1	1	0	14	0	0	1	1	0	7	0	k__Bacteria	p__Tenericutes	c__Mollicutes	o__RF39	f__	g__	s__
293566	28	17	12	2	3	6	28	15	18	4	29	32	10	6	12	5	40	38	k__Bacteria	p__Firmicutes	c__Clostridia	o__Clostridiales	f__Lachnospiraceae	g__	s__
343811	0	0	0	0	0	0	0	0	0	0	0	0	0	0	0	0	0	1	k__Bacteria	p__Firmicutes	c__Clostridia	o__Clostridiales	f__	g__	s__
293568	99	75	14	71	73	26	87	96	50	37	81	38	43	91	49	26	65	19	k__Bacteria	p__Bacteroidetes	c__Bacteroidia	o__Bacteroidales	f__Prevotellaceae	g__Prevotella	s__
325199	0	2	1	0	0	0	0	0	2	1	2	1	0	1	1	0	0	0	k__Bacteria	p__Firmicutes	c__Clostridia	o__Clostridiales	f__Lachnospiraceae	g__	s__
4431803	0	0	0	0	0	0	0	0	0	0	0	0	1	0	0	1	0	2	k__Bacteria	p__Cyanobacteria	c__Chloroplast	o__Streptophyta	f__	g__	s__
531331	2	1	4	0	1	1	3	0	1	2	7	1	3	0	1	4	1	1	k__Bacteria	p__Firmicutes	c__Erysipelotrichi	o__Erysipelotrichales	f__Erysipelotrichaceae	g__L7A_E11	s__
274592	0	0	0	1	0	0	0	0	0	0	1	3	1	1	1	0	0	0	k__Bacteria	p__Firmicutes	c__Clostridia	o__Clostridiales	f__	g__	s__
335910	0	0	0	0	1	0	0	0	0	0	0	0	0	0	0	0	0	0	k__Bacteria	p__Firmicutes	c__Clostridia	o__Clostridiales
816626	0	0	0	0	0	0	0	0	1	0	0	0	0	0	0	0	0	1	k__Bacteria	p__Firmicutes	c__Clostridia	o__Clostridiales	f__	g__	s__
586166	0	0	0	0	0	0	0	0	0	0	0	0	0	0	0	0	1	0	k__Bacteria	p__Firmicutes	c__Bacilli	o__Lactobacillales	f__Lactobacillaceae	g__Lactobacillus	s__
309134	0	0	0	0	1	0	0	0	0	1	0	0	0	3	0	1	0	0	k__Bacteria	p__Bacteroidetes	c__Bacteroidia	o__Bacteroidales	f__Prevotellaceae	g__Prevotella	s__
154424	1	2	0	0	2	0	0	2	0	0	63	4	0	35	3	0	61	10	k__Bacteria	p__Firmicutes	c__Clostridia	o__Clostridiales	f__	g__	s__
306808	13	11	6	6	2	7	9	11	9	13	5	2	3	13	7	1	3	0	k__Bacteria	p__Bacteroidetes	c__Bacteroidia	o__Bacteroidales	f__Prevotellaceae	g__Prevotella	s__
592649	0	0	0	0	0	0	0	0	0	0	0	0	0	1	0	0	1	0	k__Bacteria	p__Firmicutes	c__Clostridia	o__Clostridiales	f__	g__	s__
271320	11	20	45	7	11	45	18	24	47	0	0	0	0	0	0	1	0	3	k__Bacteria	p__Firmicutes	c__Clostridia	o__Clostridiales	f__[Mogibacteriaceae]	g__	s__
271324	0	0	0	0	0	0	0	0	0	1	0	0	0	0	0	0	0	0	k__Bacteria	p__Firmicutes	c__Clostridia	o__Clostridiales	f__[Mogibacteriaceae]	g__	s__
182321	0	0	0	0	0	0	0	0	0	0	0	0	0	0	0	0	1	0	k__Bacteria	p__Firmicutes	c__Clostridia	o__Clostridiales	f__Ruminococcaceae	g__	s__
176297	0	0	1	0	0	0	3	0	3	0	1	0	0	0	0	0	0	0	k__Bacteria	p__Firmicutes	c__Clostridia	o__Clostridiales	f__Lachnospiraceae
34020	32	21	46	18	14	17	45	19	38	3	21	31	12	1	17	14	21	34	k__Bacteria	p__Firmicutes	c__Clostridia	o__Clostridiales	f__	g__	s__
84779	3	4	32	3	9	19	4	3	7	0	4	3	0	8	13	0	5	9	k__Bacteria	p__Firmicutes	c__Clostridia	o__Clostridiales	f__Ruminococcaceae	g__Ruminococcus	s__
683549	0	2	7	58	93	85	2	0	0	11	7	0	0	69	35	1	1	0	k__Bacteria	p__Bacteroidetes	c__Bacteroidia	o__Bacteroidales	f__RF16	g__	s__
22951	0	1	2	2	1	1	3	0	1	0	0	0	0	1	0	0	1	0	k__Bacteria	p__Bacteroidetes	c__Bacteroidia	o__Bacteroidales	f__Prevotellaceae	g__Prevotella	s__
17598	5	16	18	2	25	15	6	16	8	16	21	15	3	28	14	6	5	15	k__Bacteria	p__Firmicutes	c__Clostridia	o__Clostridiales	f__	g__	s__
3931537	1	4	20	1	3	8	0	0	17	20	14	34	12	16	30	19	14	97	k__Bacteria	p__Firmicutes	c__Clostridia	o__Clostridiales	f__Ruminococcaceae	g__	s__
294022	0	0	0	0	0	0	0	0	0	0	0	0	0	0	0	0	1	0	k__Bacteria	p__Firmicutes	c__Clostridia	o__Clostridiales	f__Lachnospiraceae	g__	s__
2037	0	1	7	7	26	41	0	0	4	0	0	0	0	0	0	0	0	0	k__Bacteria	p__Bacteroidetes	c__Bacteroidia	o__Bacteroidales	f__RF16	g__	s__
2036	0	0	0	0	1	0	1	0	0	0	0	0	0	0	0	0	0	0	k__Bacteria	p__Bacteroidetes	c__Bacteroidia	o__Bacteroidales	f__[Paraprevotellaceae]	g__	s__
320443	0	0	0	2	0	0	0	0	0	0	0	0	0	0	0	0	0	3	k__Bacteria	p__Firmicutes	c__Clostridia	o__Clostridiales	f__	g__	s__
339252	23	85	90	30	60	73	24	42	67	0	0	0	1	0	0	0	2	9	k__Bacteria	p__Firmicutes	c__Clostridia	o__Clostridiales	f__Ruminococcaceae	g__	s__
275139	0	0	1	1	0	0	0	0	0	0	1	2	0	1	1	1	0	1	k__Bacteria	p__Firmicutes	c__Clostridia	o__Clostridiales	f__	g__	s__
111654	1	0	3	0	0	0	0	0	2	0	2	1	0	0	1	0	1	0	k__Bacteria	p__Firmicutes	c__Clostridia	o__Clostridiales	f__	g__	s__
313247	0	0	1	0	0	1	0	0	0	0	0	0	0	0	0	0	0	0	k__Bacteria	p__Firmicutes	c__Clostridia	o__Clostridiales	f__	g__	s__
264273	0	0	4	0	0	0	0	2	0	0	0	0	0	0	1	0	0	2	k__Bacteria	p__Planctomycetes	c__Planctomycetia	o__Pirellulales	f__Pirellulaceae	g__	s__
268757	0	0	5	0	1	2	1	2	3	11	0	3	6	1	2	3	4	5	k__Bacteria	p__Tenericutes	c__Mollicutes	o__RF39	f__	g__	s__
291875	1	1	1	2	0	1	1	2	0	1	0	1	0	0	1	0	0	0	k__Bacteria	p__Firmicutes	c__Clostridia	o__Clostridiales	f__Ruminococcaceae	g__	s__
565267	0	0	1	1	0	1	0	0	0	0	1	0	0	0	0	0	2	0	k__Bacteria	p__Firmicutes	c__Clostridia	o__Clostridiales	f__	g__	s__
4322275	4	1	21	3	3	28	1	3	19	11	22	24	5	14	19	1	9	24	k__Bacteria	p__Firmicutes	c__Clostridia	o__Clostridiales	f__	g__	s__
775285	0	0	2	0	0	2	0	0	3	0	0	0	0	0	0	0	0	0	k__Bacteria	p__Bacteroidetes	c__Bacteroidia	o__Bacteroidales	f__	g__	s__
542977	121	130	100	119	103	132	144	131	166	94	127	132	119	148	106	133	188	126	k__Bacteria	p__Bacteroidetes	c__Bacteroidia	o__Bacteroidales	f__Prevotellaceae	g__Prevotella	s__
572872	3	0	1	0	0	1	2	1	2	0	1	0	0	1	1	3	0	0	k__Bacteria	p__Firmicutes	c__Clostridia	o__Clostridiales	f__Lachnospiraceae	g__Butyrivibrio	s__
188449	0	0	0	0	0	0	0	0	0	1	2	0	2	0	0	2	0	0	k__Bacteria	p__Firmicutes	c__Clostridia	o__Clostridiales	f__Ruminococcaceae	g__Ruminococcus	s__
549631	0	0	0	0	0	0	0	0	1	0	0	0	0	0	0	0	0	0	k__Bacteria	p__Firmicutes	c__Clostridia	o__Clostridiales	f__	g__	s__
109587	0	0	0	0	1	0	0	0	1	0	0	0	0	0	0	0	0	0	k__Bacteria	p__Firmicutes	c__Clostridia	o__Clostridiales	f__	g__	s__
109586	2	0	3	0	0	1	2	1	1	1	1	1	3	0	1	0	2	4	k__Bacteria	p__Firmicutes	c__Clostridia	o__Clostridiales	f__	g__	s__
316201	403	221	156	331	275	150	479	389	250	292	148	171	255	318	177	338	311	157	k__Bacteria	p__Bacteroidetes	c__Bacteroidia	o__Bacteroidales	f__Prevotellaceae	g__Prevotella	s__
15698	1	1	13	8	3	22	8	5	17	0	0	0	0	0	0	0	0	2	k__Bacteria	p__Tenericutes	c__Mollicutes	o__RF39	f__	g__	s__
519437	0	1	0	0	1	0	0	0	0	2	0	0	0	0	0	3	0	0	k__Bacteria	p__Firmicutes	c__Clostridia	o__Clostridiales	f__Lachnospiraceae	g__Anaerostipes	s__
267005	1	0	0	1	2	1	0	3	2	41	0	4	10	0	18	75	1	7	k__Bacteria	p__Synergistetes	c__Synergistia	o__Synergistales	f__Dethiosulfovibrionaceae	g__Pyramidobacter	s__
179449	0	0	1	0	0	0	1	0	1	0	0	0	0	0	0	0	0	0	k__Bacteria	p__Firmicutes	c__Clostridia	o__Clostridiales	f__	g__	s__
212460	17	14	35	6	3	4	15	12	29	0	0	1	0	0	0	0	0	1	k__Bacteria	p__Firmicutes	c__Clostridia	o__Clostridiales	f__Lachnospiraceae	g__Butyrivibrio	s__
933439	1	1	0	1	0	0	0	0	0	0	1	0	0	1	0	0	1	0	k__Bacteria	p__Bacteroidetes	c__Bacteroidia	o__Bacteroidales	f__Prevotellaceae	g__Prevotella	s__
169258	18	27	27	30	31	54	19	31	43	4	16	12	1	34	19	1	10	10	k__Bacteria	p__Bacteroidetes	c__Bacteroidia	o__Bacteroidales	f__Prevotellaceae	g__Prevotella	s__
268978	0	0	0	0	0	0	0	0	0	0	1	0	1	0	0	0	0	0	k__Bacteria	p__Firmicutes	c__Clostridia	o__Clostridiales	f__	g__	s__
529905	1	1	0	0	0	0	0	0	1	0	0	0	0	0	0	0	0	0	k__Bacteria	p__Firmicutes	c__Clostridia	o__Clostridiales	f__Lachnospiraceae	g__	s__
334088	51	46	172	89	106	191	62	40	133	55	191	162	32	92	192	10	67	251	k__Bacteria	p__Firmicutes	c__Clostridia	o__Clostridiales	f__Clostridiaceae	g__	s__
749837	0	0	0	0	0	0	2	0	0	0	0	1	1	0	0	0	0	1	k__Bacteria	p__Firmicutes	c__Clostridia	o__Clostridiales	f__Lachnospiraceae	g__Coprococcus	s__
50779	0	0	0	0	1	1	0	0	0	0	17	1	0	6	0	0	7	2	k__Bacteria	p__Tenericutes	c__Mollicutes	o__RF39	f__	g__	s__
287924	0	1	0	0	0	0	0	1	0	0	0	0	0	0	0	0	0	0	k__Bacteria	p__Firmicutes	c__Clostridia	o__Clostridiales	f__Lachnospiraceae	g__	s__
541440	8	7	9	4	10	11	17	15	19	0	4	7	2	2	4	2	3	4	k__Bacteria	p__Bacteroidetes	c__Bacteroidia	o__Bacteroidales	f__Prevotellaceae	g__Prevotella	s__
234121	2	0	3	1	1	0	1	1	2	0	0	0	0	0	0	0	0	0	k__Bacteria	p__Firmicutes	c__Clostridia	o__Clostridiales	f__	g__	s__
570921	0	0	3	0	0	4	2	0	3	0	0	0	0	0	0	1	0	1	k__Bacteria	p__Bacteroidetes	c__Bacteroidia	o__Bacteroidales	f__	g__	s__
541186	2	1	36	1	1	45	0	1	15	0	0	0	0	0	1	0	0	0	k__Bacteria	p__Bacteroidetes	c__Bacteroidia	o__Bacteroidales	f__	g__	s__
777572	31	37	28	18	30	31	19	24	26	3	13	17	4	25	15	4	13	13	k__Bacteria	p__Bacteroidetes	c__Bacteroidia	o__Bacteroidales	f__Prevotellaceae	g__Prevotella	s__
189797	0	0	0	0	1	0	1	0	0	0	0	0	1	0	0	0	0	1	k__Bacteria	p__Firmicutes	c__Clostridia	o__Clostridiales
310695	0	1	17	0	2	19	0	3	19	0	0	1	0	0	0	0	0	0	k__Bacteria	p__Firmicutes	c__Clostridia	o__Clostridiales	f__Ruminococcaceae	g__	s__
354563	0	0	0	1	0	0	0	0	0	33	0	0	18	1	1	5	2	1	k__Bacteria	p__Firmicutes	c__Clostridia	o__Clostridiales	f__Lachnospiraceae	g__	s__
213337	10	13	10	4	9	5	10	11	19	0	5	13	0	1	3	0	4	3	k__Bacteria	p__Firmicutes	c__Clostridia	o__Clostridiales
336486	0	0	1	1	1	2	0	3	3	2	0	0	0	0	0	0	1	1	k__Bacteria	p__Firmicutes	c__Clostridia	o__Clostridiales	f__Ruminococcaceae	g__	s__
336485	535	384	79	723	631	253	460	358	78	340	207	211	94	1258	359	100	192	127	k__Bacteria	p__Bacteroidetes	c__Bacteroidia	o__Bacteroidales	f__Prevotellaceae	g__Prevotella	s__
181237	0	0	1	0	0	0	3	0	2	0	0	0	0	0	0	0	0	0	k__Bacteria	p__Firmicutes	c__Clostridia	o__Clostridiales	f__Lachnospiraceae
350394	0	0	0	0	0	0	2	0	0	0	1	1	0	0	0	0	1	0	k__Bacteria	p__Firmicutes	c__Clostridia	o__Clostridiales	f__Lachnospiraceae	g__Butyrivibrio	s__
331918	2	10	6	1	3	7	7	4	7	5	3	7	2	0	2	2	3	6	k__Bacteria	p__Firmicutes	c__Clostridia	o__Clostridiales	f__	g__	s__
69910	118	64	58	215	120	160	84	63	51	83	31	26	29	175	85	22	20	23	k__Bacteria	p__Bacteroidetes	c__Bacteroidia	o__Bacteroidales	f__Prevotellaceae	g__Prevotella	s__
3765807	0	0	0	0	0	0	0	0	0	0	0	0	0	0	0	0	0	1	k__Bacteria	p__Firmicutes	c__Clostridia	o__Clostridiales	f__Lachnospiraceae	g__	s__
168698	2	12	2	0	6	1	0	6	1	15	5	21	5	2	17	3	5	14	k__Bacteria	p__Firmicutes	c__Clostridia	o__Clostridiales	f__	g__	s__
635310	59	60	15	150	236	53	32	34	5	53	10	5	10	17	30	12	7	0	k__Bacteria	p__Bacteroidetes	c__Bacteroidia	o__Bacteroidales	f__	g__	s__
353285	0	0	0	0	1	0	0	0	0	0	0	0	0	0	0	0	0	1	k__Bacteria	p__Firmicutes	c__Clostridia	o__Clostridiales	f__	g__	s__
844902	0	0	0	0	0	0	0	0	0	0	0	0	0	0	0	0	1	0	k__Bacteria	p__Firmicutes	c__Clostridia	o__Clostridiales	f__Lachnospiraceae	g__	s__
277132	1	3	38	10	3	45	3	5	19	0	3	0	0	1	0	1	9	3	k__Bacteria	p__Tenericutes	c__Mollicutes	o__RF39	f__	g__	s__
277130	0	0	0	0	1	0	0	1	0	0	0	0	0	0	0	0	0	0	k__Bacteria	p__Firmicutes	c__Clostridia	o__Clostridiales	f__Lachnospiraceae	g__	s__
4307265	10	3	10	5	0	1	20	1	7	0	17	8	7	0	2	18	14	25	k__Bacteria	p__Firmicutes	c__Clostridia	o__Clostridiales	f__Lachnospiraceae	g__Coprococcus	s__
209251	1	0	4	3	2	5	2	0	5	0	1	0	0	0	1	0	1	0	k__Bacteria	p__Firmicutes	c__Clostridia	o__Clostridiales	f__Ruminococcaceae	g__	s__
192735	0	0	0	0	0	0	0	0	0	1	0	0	0	0	0	0	0	1	k__Bacteria	p__Firmicutes	c__Clostridia	o__Clostridiales	f__	g__	s__
287744	0	0	0	0	0	0	0	0	0	0	0	0	2	0	0	0	1	0	k__Bacteria	p__Firmicutes	c__Clostridia	o__Clostridiales	f__[Mogibacteriaceae]	g__	s__
547451	0	1	0	0	0	0	0	0	1	0	1	0	0	0	0	0	0	0	k__Bacteria	p__Firmicutes	c__Clostridia	o__Clostridiales	f__	g__	s__
547903	0	0	1	1	0	0	1	0	0	0	0	0	0	0	0	1	0	0	k__Bacteria	p__Firmicutes	c__Clostridia	o__Clostridiales	f__	g__	s__
4315790	0	1	1	0	1	1	0	0	0	0	0	0	0	0	0	0	0	0	k__Bacteria	p__Firmicutes	c__Clostridia	o__Clostridiales	f__Ruminococcaceae	g__	s__
304466	0	0	0	0	0	0	1	0	0	0	0	0	0	0	0	0	0	0	k__Bacteria	p__Firmicutes	c__Clostridia	o__Clostridiales	f__Ruminococcaceae	g__	s__
260496	0	0	1	1	0	2	1	1	1	3	21	8	23	11	10	16	5	12	k__Bacteria	p__Firmicutes	c__Clostridia	o__Clostridiales	f__Lachnospiraceae	g__Coprococcus	s__
3055959	0	0	5	0	0	4	0	0	0	0	0	0	0	0	0	0	0	0	k__Bacteria	p__Firmicutes	c__Clostridia	o__Clostridiales	f__Ruminococcaceae	g__	s__
343313	0	1	0	0	2	3	2	0	1	0	1	5	2	2	2	0	1	1	k__Bacteria	p__Firmicutes	c__Clostridia	o__Clostridiales	f__Ruminococcaceae	g__	s__
572662	0	0	0	0	0	1	0	0	0	0	0	1	2	1	1	0	0	0	k__Bacteria	p__Bacteroidetes	c__Bacteroidia	o__Bacteroidales	f__	g__	s__
99242	17	19	101	14	20	90	27	20	61	4	26	21	9	26	34	2	12	34	k__Bacteria	p__Firmicutes	c__Clostridia	o__Clostridiales	f__Ruminococcaceae	g__	s__
314058	1	0	0	0	0	0	1	0	0	0	0	0	0	1	0	1	0	0	k__Bacteria	p__Firmicutes	c__Clostridia	o__Clostridiales	f__Lachnospiraceae	g__	s__
185420	0	0	0	0	0	0	0	0	0	0	0	0	0	0	0	1	0	0	k__Bacteria	p__Bacteroidetes	c__Bacteroidia	o__Bacteroidales	f__Rikenellaceae	g__	s__
514241	1	0	1	1	0	0	0	2	3	0	0	0	0	0	0	0	0	0	k__Bacteria	p__Firmicutes	c__Clostridia	o__Clostridiales	f__Lachnospiraceae	g__Coprococcus	s__
265047	1	0	0	1	0	0	0	0	0	0	0	0	0	0	0	0	1	0	k__Bacteria	p__Firmicutes	c__Clostridia	o__Clostridiales	f__	g__	s__
310978	0	1	8	1	2	5	0	1	4	0	0	0	0	0	0	0	0	0	k__Bacteria	p__Tenericutes	c__Mollicutes	o__RF39	f__	g__	s__
290420	1	3	4	22	24	15	3	2	2	0	0	0	0	0	0	0	1	0	k__Bacteria	p__Firmicutes	c__Clostridia	o__Clostridiales	f__Ruminococcaceae	g__Ruminococcus	s__
27881	0	0	5	1	0	3	0	0	5	0	0	0	0	0	0	0	0	0	k__Bacteria	p__Firmicutes	c__Clostridia	o__Clostridiales	f__Clostridiaceae	g__Clostridium	s__
335701	0	0	1	0	0	0	2	0	0	0	0	0	0	0	0	0	1	1	k__Bacteria	p__Firmicutes	c__Clostridia	o__Clostridiales	f__	g__	s__
269346	0	2	8	1	1	7	4	2	10	0	0	0	0	0	0	0	0	0	k__Bacteria	p__Firmicutes	c__Clostridia	o__Clostridiales	f__	g__	s__
195175	0	2	5	6	2	2	6	1	10	3	13	5	6	3	0	6	3	12	k__Bacteria	p__Firmicutes	c__Clostridia	o__Clostridiales	f__Lachnospiraceae	g__	s__
269619	1	1	7	3	0	3	2	0	8	3	11	18	5	6	6	3	9	12	k__Bacteria	p__Tenericutes	c__Mollicutes	o__RF39	f__	g__	s__
176331	0	0	0	0	0	0	0	0	0	0	0	0	0	0	0	0	1	0	k__Bacteria	p__Firmicutes	c__Clostridia	o__Clostridiales	f__Lachnospiraceae	g__	s__
176334	1	1	0	0	0	0	0	0	0	0	1	0	0	0	0	2	0	0	k__Bacteria	p__Firmicutes	c__Clostridia	o__Clostridiales	f__Lachnospiraceae	g__	s__
326344	0	0	0	0	0	0	0	0	0	0	0	0	0	0	0	0	0	1	k__Bacteria	p__Firmicutes	c__Clostridia	o__Clostridiales	f__Lachnospiraceae	g__	s__
399245	0	0	4	0	0	0	1	1	3	1	2	0	1	1	2	0	0	1	k__Bacteria	p__Firmicutes	c__Clostridia	o__Clostridiales	f__Lachnospiraceae	g__	s__
341210	0	0	55	0	0	80	0	0	56	0	0	0	0	0	0	0	0	3	k__Bacteria	p__Bacteroidetes	c__Bacteroidia	o__Bacteroidales	f__	g__	s__
169738	4	8	12	3	1	7	7	9	15	20	18	25	52	5	6	20	23	31	k__Bacteria	p__Firmicutes	c__Clostridia	o__Clostridiales	f__Lachnospiraceae	g__Butyrivibrio	s__
737242	3	0	2	2	10	10	0	0	0	0	2	0	0	2	6	0	0	0	k__Bacteria	p__Spirochaetes	c__Spirochaetes	o__Spirochaetales	f__Spirochaetaceae	g__Treponema	s__
312227	0	0	1	0	0	0	0	1	0	0	0	0	0	0	0	0	0	0	k__Bacteria	p__Bacteroidetes	c__Bacteroidia	o__Bacteroidales	f__	g__	s__
187144	0	1	0	0	0	1	0	0	0	0	0	0	0	0	0	0	0	0	k__Bacteria	p__Firmicutes	c__Clostridia	o__Clostridiales	f__	g__	s__
178961	0	1	2	0	1	0	0	0	2	0	0	1	0	0	0	0	1	0	k__Bacteria	p__Firmicutes	c__Clostridia	o__Clostridiales	f__	g__	s__
941087	0	0	1	0	0	2	0	0	3	0	13	0	0	3	0	0	18	1	k__Bacteria	p__Tenericutes	c__Mollicutes	o__RF39	f__	g__	s__
271680	0	0	0	0	1	0	0	0	0	1	0	0	0	0	0	0	1	0	k__Bacteria	p__Bacteroidetes	c__Bacteroidia	o__Bacteroidales	f__Prevotellaceae	g__Prevotella	s__
302219	3	0	3	3	0	4	2	2	1	1	0	0	0	1	1	0	0	2	k__Bacteria	p__Verrucomicrobia	c__Verruco-5	o__WCHB1-41	f__RFP12	g__	s__
299711	0	0	0	0	0	1	0	0	0	0	0	0	0	0	0	0	0	0	k__Bacteria	p__Firmicutes	c__Clostridia	o__Clostridiales	f__Ruminococcaceae	g__	s__
342543	8	6	7	11	6	7	11	4	7	15	18	6	14	11	1	8	22	9	k__Bacteria	p__Firmicutes	c__Clostridia	o__Clostridiales	f__Ruminococcaceae	g__	s__
562486	14	6	29	10	8	19	11	0	26	2	22	15	10	5	6	4	7	13	k__Bacteria	p__Firmicutes	c__Clostridia	o__Clostridiales	f__Lachnospiraceae	g__Butyrivibrio	s__
316699	12	15	37	14	15	42	21	14	47	51	39	46	28	38	54	32	50	33	k__Bacteria	p__Bacteroidetes	c__Bacteroidia	o__Bacteroidales	f__	g__	s__
273681	1	2	2	0	1	2	0	1	3	1	4	4	2	1	3	2	3	4	k__Bacteria	p__Firmicutes	c__Clostridia	o__Clostridiales	f__Lachnospiraceae	g__	s__
549284	23	16	4	20	22	17	26	39	6	20	11	1	6	19	5	16	12	7	k__Bacteria	p__Bacteroidetes	c__Bacteroidia	o__Bacteroidales	f__	g__	s__
375892	0	0	0	0	0	0	0	0	0	1	0	0	0	0	0	0	1	0	k__Bacteria	p__Firmicutes	c__Clostridia	o__Clostridiales	f__	g__	s__
327486	0	0	0	0	0	0	0	0	0	1	0	0	1	0	0	1	0	0	k__Bacteria	p__Firmicutes	c__Clostridia	o__Clostridiales
585734	4	2	0	0	1	0	3	0	1	31	52	1	71	18	1	86	52	6	k__Bacteria	p__Bacteroidetes	c__Bacteroidia	o__Bacteroidales	f__Prevotellaceae	g__Prevotella	s__
4306729	2	0	2	1	0	0	1	0	2	0	0	0	0	0	0	0	2	0	k__Bacteria	p__Firmicutes	c__Clostridia	o__Clostridiales	f__Ruminococcaceae	g__	s__
2360866	0	0	0	1	0	0	0	0	0	1	0	0	2	3	0	0	1	3	k__Bacteria	p__Firmicutes	c__Clostridia	o__Clostridiales	f__Christensenellaceae	g__	s__
324975	0	0	1	0	0	0	0	0	1	0	0	0	0	0	0	0	0	0	k__Bacteria	p__Firmicutes	c__Clostridia	o__Clostridiales	f__Ruminococcaceae	g__	s__
530865	0	1	0	0	0	0	0	0	0	0	0	1	0	0	0	0	0	0	k__Bacteria	p__Bacteroidetes	c__Bacteroidia	o__Bacteroidales	f__S24-7	g__	s__
4453318	0	0	2	0	2	0	1	3	0	2	0	7	4	3	2	1	2	24	k__Bacteria	p__Proteobacteria	c__Alphaproteobacteria	o__Rickettsiales	f__mitochondria
572067	0	1	0	0	0	0	0	0	0	0	0	0	0	0	0	0	0	0	k__Bacteria	p__Firmicutes	c__Clostridia	o__Clostridiales	f__Lachnospiraceae	g__Coprococcus	s__
180083	0	0	1	0	1	0	0	0	2	0	0	0	0	0	0	0	1	0	k__Bacteria	p__Firmicutes	c__Clostridia	o__Clostridiales	f__Lachnospiraceae	g__Dorea	s__
289776	1	0	1	1	10	6	0	1	0	32	0	0	10	0	0	3	0	0	k__Bacteria	p__Bacteroidetes	c__Bacteroidia	o__Bacteroidales	f__	g__	s__
174887	0	0	0	1	0	0	0	0	1	1	0	0	0	0	0	0	0	1	k__Bacteria	p__Firmicutes	c__Clostridia	o__Clostridiales	f__	g__	s__
174885	0	0	1	0	1	0	0	0	0	0	0	0	0	0	0	0	0	0	k__Bacteria	p__Firmicutes	c__Clostridia	o__Clostridiales	f__Ruminococcaceae	g__Ruminococcus	s__
4307982	0	0	1	2	0	1	0	0	0	0	0	0	0	2	0	0	0	1	k__Bacteria	p__Firmicutes	c__Clostridia	o__Clostridiales	f__Christensenellaceae	g__	s__
319165	1	1	1	2	1	1	2	0	1	0	0	0	0	0	0	0	0	2	k__Bacteria	p__Firmicutes	c__Clostridia	o__Clostridiales	f__Lachnospiraceae	g__[Ruminococcus]	s__
330665	6	6	6	6	10	1	6	1	2	0	9	15	0	8	40	2	11	23	k__Bacteria	p__Firmicutes	c__Clostridia	o__Clostridiales	f__Ruminococcaceae	g__	s__
1662644	0	0	4	0	0	0	1	1	0	0	0	0	0	0	0	1	1	0	k__Bacteria	p__Firmicutes	c__Clostridia	o__Clostridiales	f__Lachnospiraceae	g__	s__
825201	0	0	0	0	0	0	0	1	0	9	1	1	28	1	3	15	2	3	k__Bacteria	p__Firmicutes	c__Clostridia	o__Clostridiales	f__Lachnospiraceae	g__Butyrivibrio	s__
181938	3	1	3	9	4	2	3	0	2	3	4	4	2	6	3	5	6	3	k__Bacteria	p__Firmicutes	c__Clostridia	o__Clostridiales	f__Ruminococcaceae
83963	0	1	3	0	6	8	0	4	1	0	0	0	0	0	0	0	0	0	k__Bacteria	p__Bacteroidetes	c__Bacteroidia	o__Bacteroidales	f__[Paraprevotellaceae]	g__	s__
819404	1	2	14	5	6	4	3	2	10	32	17	29	36	11	30	43	15	24	k__Bacteria	p__Firmicutes	c__Clostridia	o__Clostridiales	f__Lachnospiraceae	g__	s__
1061134	5	7	12	11	8	42	1	2	7	58	5	15	47	19	41	54	9	12	k__Bacteria	p__Bacteroidetes	c__Bacteroidia	o__Bacteroidales	f__Prevotellaceae	g__Prevotella	s__
241137	626	488	385	750	771	794	387	367	174	111	180	361	43	486	638	44	136	163	k__Bacteria	p__Bacteroidetes	c__Bacteroidia	o__Bacteroidales	f__Prevotellaceae	g__Prevotella	s__
215468	0	0	2	0	0	6	0	0	3	0	0	0	0	0	0	0	0	0	k__Bacteria	p__Firmicutes	c__Clostridia	o__Clostridiales	f__Ruminococcaceae	g__	s__
590662	1	0	0	0	0	0	0	0	0	1	21	8	8	6	0	14	22	1	k__Bacteria	p__Bacteroidetes	c__Bacteroidia	o__Bacteroidales	f__S24-7	g__	s__
590663	9	5	2	11	2	1	7	3	3	0	2	3	0	2	1	0	4	4	k__Bacteria	p__Firmicutes	c__Clostridia	o__Clostridiales	f__Veillonellaceae	g__Succiniclasticum	s__
812763	0	1	0	0	1	2	0	0	3	0	0	0	1	1	0	0	1	1	k__Bacteria	p__Proteobacteria	c__Betaproteobacteria	o__Burkholderiales	f__Comamonadaceae	g__	s__
4331723	0	0	0	0	0	1	0	0	0	0	1	0	0	0	0	0	0	0	k__Bacteria	p__Firmicutes	c__Clostridia	o__Clostridiales	f__Ruminococcaceae	g__	s__
593868	0	1	1	2	1	1	0	0	3	0	5	2	0	3	6	0	7	0	k__Bacteria	p__Tenericutes	c__Mollicutes	o__RF39	f__	g__	s__
195774	0	0	0	0	1	0	0	2	0	0	0	0	0	0	0	0	0	0	k__Bacteria	p__Firmicutes	c__Clostridia	o__Clostridiales	f__Lachnospiraceae	g__	s__
2374993	0	0	0	0	0	0	0	0	0	0	0	0	0	0	1	0	0	0	k__Bacteria	p__Firmicutes	c__Clostridia	o__Clostridiales	f__Lachnospiraceae	g__	s__
260828	0	0	1	1	0	0	0	0	0	0	0	0	0	0	0	0	0	0	k__Bacteria	p__Firmicutes	c__Clostridia	o__Clostridiales	f__Lachnospiraceae	g__Dorea	s__
292909	0	0	0	0	0	0	0	1	0	1	0	0	0	0	0	0	0	0	k__Bacteria	p__Firmicutes	c__Clostridia	o__Clostridiales	f__Lachnospiraceae	g__	s__
328450	12	15	5	4	5	0	8	10	0	0	0	0	0	0	0	0	0	0	k__Bacteria	p__Bacteroidetes	c__Bacteroidia	o__Bacteroidales	f__Prevotellaceae	g__Prevotella	s__
255856	0	0	0	1	0	0	0	1	1	0	2	1	1	1	1	2	1	0	k__Bacteria	p__Firmicutes	c__Clostridia	o__Clostridiales	f__	g__	s__
295951	0	0	1	0	0	0	0	0	1	0	0	0	0	0	0	0	0	0	k__Bacteria	p__Firmicutes	c__Clostridia	o__Clostridiales	f__Lachnospiraceae	g__	s__
182799	0	0	0	1	0	0	0	0	0	0	0	2	1	0	0	1	1	4	k__Bacteria	p__Firmicutes	c__Clostridia	o__Clostridiales	f__Lachnospiraceae	g__Lachnospira	s__
182797	0	0	4	0	0	1	1	0	0	0	0	0	0	0	0	0	0	0	k__Bacteria	p__Firmicutes	c__Clostridia	o__Clostridiales	f__Ruminococcaceae	g__	s__
293508	0	0	2	0	1	0	0	2	2	3	3	3	1	1	1	0	1	1	k__Bacteria	p__Firmicutes	c__Clostridia	o__Clostridiales	f__Lachnospiraceae	g__Coprococcus	s__
514521	0	0	1	0	0	0	0	0	0	0	0	0	0	0	0	0	0	0	k__Bacteria	p__Bacteroidetes	c__Bacteroidia	o__Bacteroidales	f__[Paraprevotellaceae]	g__[Prevotella]	s__
589662	0	0	0	1	0	0	0	0	0	0	2	0	0	0	0	0	0	0	k__Bacteria	p__Firmicutes	c__Clostridia	o__Clostridiales	f__[Mogibacteriaceae]	g__	s__
153989	0	3	5	0	2	4	0	2	10	0	0	0	0	0	0	0	0	1	k__Bacteria	p__Firmicutes	c__Clostridia	o__Clostridiales	f__	g__	s__
292634	9	33	7	11	22	11	15	22	11	4	19	11	2	8	9	1	11	6	k__Bacteria	p__Bacteroidetes	c__Bacteroidia	o__Bacteroidales	f__Prevotellaceae	g__Prevotella	s__
579507	0	1	1	1	0	1	0	0	0	0	0	0	0	0	0	0	1	0	k__Bacteria	p__Firmicutes	c__Clostridia	o__Clostridiales	f__Ruminococcaceae	g__	s__
563055	1	1	7	3	0	4	6	1	11	0	0	0	0	0	0	0	0	0	k__Bacteria	p__Bacteroidetes	c__Bacteroidia	o__Bacteroidales	f__	g__	s__
4427807	0	0	0	0	0	0	0	0	0	0	0	0	0	0	0	1	0	0	k__Bacteria	p__Firmicutes	c__Clostridia	o__Clostridiales	f__	g__	s__
591474	5	3	1	23	10	10	3	1	1	18	17	3	11	23	20	10	11	4	k__Bacteria	p__Bacteroidetes	c__Bacteroidia	o__Bacteroidales	f__	g__	s__
588655	7	10	18	24	38	56	6	2	8	15	8	5	3	26	12	3	10	0	k__Bacteria	p__Firmicutes	c__Erysipelotrichi	o__Erysipelotrichales	f__Erysipelotrichaceae	g__RFN20	s__
307420	0	0	0	0	1	0	0	0	2	0	0	0	0	0	1	0	0	0	k__Bacteria	p__Firmicutes	c__Clostridia	o__Clostridiales	f__	g__	s__
199081	1	3	5	0	1	0	4	3	0	0	4	7	1	1	2	6	6	7	k__Bacteria	p__Firmicutes	c__Clostridia	o__Clostridiales	f__Lachnospiraceae	g__Coprococcus	s__
270659	0	0	0	1	0	0	0	1	0	0	0	0	0	0	0	0	0	0	k__Bacteria	p__Proteobacteria	c__Gammaproteobacteria	o__Pseudomonadales	f__Moraxellaceae	g__Acinetobacter	s__
349546	2	1	0	0	0	1	3	1	3	1	6	5	1	4	1	1	7	3	k__Bacteria	p__Firmicutes	c__Clostridia	o__Clostridiales	f__Lachnospiraceae	g__	s__
309480	0	0	0	0	0	0	1	1	4	0	1	1	1	0	0	0	0	0	k__Bacteria	p__Firmicutes	c__Clostridia	o__Clostridiales	f__Lachnospiraceae	g__	s__
311964	0	0	0	0	0	1	0	0	0	0	0	0	0	0	0	0	0	0	k__Bacteria	p__Firmicutes	c__Clostridia	o__Clostridiales	f__	g__	s__
3998909	0	1	0	0	0	0	0	0	2	0	1	0	0	1	0	1	1	0	k__Bacteria	p__Firmicutes	c__Clostridia	o__Clostridiales	f__	g__	s__
336156	36	22	92	41	42	59	56	22	75	31	61	51	38	20	39	17	35	60	k__Bacteria	p__Firmicutes	c__Erysipelotrichi	o__Erysipelotrichales	f__Erysipelotrichaceae	g__L7A_E11	s__
4476751	1	0	0	0	0	0	0	0	1	0	0	0	1	1	0	1	0	0	k__Bacteria	p__Firmicutes	c__Clostridia	o__Clostridiales	f__	g__	s__
3102225	0	0	0	0	0	0	0	0	0	0	0	0	0	0	1	0	0	1	k__Bacteria	p__Actinobacteria	c__Coriobacteriia	o__Coriobacteriales	f__Coriobacteriaceae	g__	s__
274828	1	0	3	0	0	3	2	3	3	0	2	0	1	0	3	0	0	4	k__Bacteria	p__Firmicutes	c__Clostridia	o__Clostridiales	f__Lachnospiraceae	g__	s__
534578	0	0	0	0	1	0	0	1	0	0	0	0	0	0	0	0	0	0	k__Bacteria	p__Firmicutes	c__Clostridia	o__Clostridiales
312058	26	40	35	20	38	30	28	60	35	10	52	40	21	16	20	20	43	26	k__Bacteria	p__Bacteroidetes	c__Bacteroidia	o__Bacteroidales	f__Prevotellaceae	g__Prevotella	s__
265706	0	2	5	0	0	0	1	2	3	1	1	1	2	0	0	1	1	0	k__Bacteria	p__Firmicutes	c__Clostridia	o__Clostridiales	f__	g__	s__
321220	0	0	0	0	0	0	0	0	0	1	0	0	0	0	0	1	0	0	k__Bacteria	p__Firmicutes	c__Clostridia	o__Clostridiales	f__	g__	s__
3869719	1	0	1	0	0	0	1	0	1	0	1	0	0	1	0	0	0	0	k__Bacteria	p__Firmicutes	c__Clostridia	o__Clostridiales	f__	g__	s__
353137	0	0	1	0	0	0	0	0	0	0	0	1	0	0	0	0	0	0	k__Bacteria	p__Bacteroidetes	c__Bacteroidia	o__Bacteroidales	f__	g__	s__
2183213	0	0	0	0	0	0	0	0	2	0	0	0	0	0	0	0	1	2	k__Bacteria	p__Firmicutes	c__Clostridia	o__Clostridiales	f__Lachnospiraceae	g__Butyrivibrio	s__
1062569	3	1	3	3	1	2	0	0	1	0	0	0	0	0	0	0	0	0	k__Bacteria	p__Tenericutes	c__Mollicutes	o__RF39	f__	g__	s__
330873	14	28	30	13	32	10	19	27	35	1	39	2	0	9	3	0	26	6	k__Bacteria	p__Firmicutes	c__Clostridia	o__Clostridiales	f__	g__	s__
36503	0	0	0	0	0	0	0	1	0	0	0	0	0	0	0	0	0	0	k__Bacteria	p__Firmicutes	c__Clostridia	o__Clostridiales	f__Ruminococcaceae	g__Oscillospira	s__
363646	0	0	0	0	0	1	0	0	1	0	0	0	0	0	0	0	0	0	k__Bacteria	p__Firmicutes	c__Clostridia	o__Clostridiales	f__Christensenellaceae	g__	s__
112166	5	2	1	9	5	0	5	3	2	1	9	10	1	9	26	0	3	9	k__Bacteria	p__Firmicutes	c__Clostridia	o__Clostridiales	f__Ruminococcaceae	g__Ruminococcus	s__
583046	3	2	3	2	1	3	2	2	2	0	0	2	0	0	2	0	1	3	k__Bacteria	p__Firmicutes	c__Clostridia	o__Clostridiales	f__Lachnospiraceae	g__	s__
533298	57	9	6	12	9	4	49	46	19	0	5	9	0	6	7	5	36	30	k__Bacteria	p__Proteobacteria	c__Gammaproteobacteria	o__Aeromonadales	f__Succinivibrionaceae	g__Succinivibrio	s__
757903	0	0	0	2	0	0	0	0	0	0	0	0	0	0	0	0	0	0	k__Bacteria	p__Firmicutes	c__Clostridia	o__Clostridiales	f__Clostridiaceae	g__Clostridium	s__
301480	0	0	0	0	1	1	0	0	0	0	0	1	0	0	0	0	0	0	k__Bacteria	p__Bacteroidetes	c__Bacteroidia	o__Bacteroidales	f__Prevotellaceae	g__Prevotella	s__
585941	9	14	1	11	19	2	9	14	2	6	9	1	3	9	4	1	6	2	k__Bacteria	p__Bacteroidetes	c__Bacteroidia	o__Bacteroidales	f__S24-7	g__	s__
4030157	0	1	1	0	1	1	0	0	3	0	0	0	0	0	1	1	0	0	k__Bacteria	p__Firmicutes	c__Clostridia	o__Clostridiales	f__Lachnospiraceae
275150	1	0	1	0	0	0	0	0	1	1	0	0	0	0	0	0	0	0	k__Bacteria	p__Firmicutes	c__Clostridia	o__Clostridiales	f__	g__	s__
314644	12	12	29	12	30	29	15	15	23	0	4	1	0	0	1	0	1	1	k__Bacteria	p__Firmicutes	c__Clostridia	o__Clostridiales	f__	g__	s__
1145458	1	1	1	11	8	4	0	1	0	19	4	2	2	13	19	1	1	1	k__Bacteria	p__Firmicutes	c__Erysipelotrichi	o__Erysipelotrichales	f__Erysipelotrichaceae	g__Asteroleplasma	s__anaerobium
543643	2	1	0	0	0	0	0	0	0	0	0	0	0	0	1	1	0	0	k__Bacteria	p__Firmicutes	c__Clostridia	o__Clostridiales	f__Lachnospiraceae
193037	0	0	1	0	0	0	0	0	0	0	0	0	0	0	0	0	0	0	k__Bacteria	p__Firmicutes	c__Clostridia	o__Clostridiales
4439487	0	0	0	0	0	2	0	0	0	0	0	1	0	0	0	0	1	1	k__Bacteria	p__Firmicutes	c__Clostridia	o__Clostridiales	f__Ruminococcaceae	g__	s__
326231	0	0	0	0	0	0	1	0	0	0	1	0	3	0	0	3	0	1	k__Bacteria	p__Firmicutes	c__Clostridia	o__Clostridiales	f__Ruminococcaceae	g__Ruminococcus	s__flavefaciens
374557	0	0	1	0	0	0	0	0	0	0	0	0	0	0	0	0	0	0	k__Bacteria	p__Firmicutes	c__Clostridia	o__Clostridiales	f__	g__	s__
4439489	0	0	1	0	0	1	0	0	1	0	0	0	0	0	0	0	0	0	k__Bacteria	p__Firmicutes	c__Clostridia	o__Clostridiales	f__Ruminococcaceae	g__	s__
296456	0	0	1	0	0	0	0	0	0	0	0	0	0	0	0	0	0	0	k__Bacteria	p__Firmicutes	c__Clostridia	o__Clostridiales	f__Ruminococcaceae	g__	s__
2638151	0	0	0	1	0	0	0	0	0	0	0	0	0	0	0	0	0	0	k__Bacteria	p__Firmicutes	c__Clostridia	o__Clostridiales	f__	g__	s__
355949	18	3	32	17	9	48	11	11	53	4	25	35	32	3	13	29	13	10	k__Bacteria	p__Bacteroidetes	c__Bacteroidia	o__Bacteroidales	f__S24-7	g__	s__
355945	44	54	123	24	23	30	64	56	72	0	0	3	0	0	0	1	0	14	k__Bacteria	p__Firmicutes	c__Clostridia	o__Clostridiales	f__Ruminococcaceae	g__	s__
4321090	9	12	16	2	4	3	9	8	17	2	4	4	3	0	2	3	2	1	k__Bacteria	p__Firmicutes	c__Clostridia	o__Clostridiales	f__Lachnospiraceae	g__	s__
178557	1	0	1	0	0	0	0	0	1	0	0	1	0	0	0	1	1	0	k__Bacteria	p__Firmicutes	c__Clostridia	o__Clostridiales
4426962	0	0	1	0	0	5	0	0	1	1	1	0	0	0	1	0	0	1	k__Bacteria	p__Firmicutes	c__Clostridia	o__Clostridiales	f__Ruminococcaceae	g__	s__
4407747	8	10	2	31	9	9	6	6	6	0	1	0	0	1	0	0	0	0	k__Bacteria	p__Firmicutes	c__Clostridia	o__Clostridiales	f__Ruminococcaceae	g__	s__
174272	3	2	7	1	0	5	3	2	2	2	0	3	1	0	2	0	0	6	k__Bacteria	p__Firmicutes	c__Clostridia	o__Clostridiales	f__Lachnospiraceae	g__	s__
563613	1	0	1	0	1	1	0	0	1	14	6	4	6	3	6	6	1	5	k__Bacteria	p__Firmicutes	c__Clostridia	o__Clostridiales	f__	g__	s__
239644	0	0	23	0	0	23	0	0	20	0	0	0	0	0	0	0	0	1	k__Bacteria	p__Firmicutes	c__Clostridia	o__Clostridiales	f__Ruminococcaceae	g__	s__
279019	0	0	0	0	0	0	0	0	0	0	1	0	0	0	0	0	0	0	k__Bacteria	p__Firmicutes	c__Clostridia	o__Clostridiales	f__	g__	s__
4432234	0	0	0	0	0	0	0	0	0	0	0	0	0	1	0	0	0	1	k__Bacteria	p__Firmicutes	c__Clostridia	o__Clostridiales	f__Ruminococcaceae	g__	s__
50757	5	6	11	1	0	1	9	9	5	0	11	13	20	1	6	33	18	42	k__Bacteria	p__Firmicutes	c__Clostridia	o__Clostridiales	f__Lachnospiraceae	g__	s__
194610	0	0	0	0	0	0	0	0	0	0	0	0	0	0	0	0	1	0	k__Bacteria	p__Firmicutes	c__Clostridia	o__Clostridiales	f__	g__	s__
330417	0	0	0	0	0	0	0	0	0	0	0	0	0	1	0	0	0	0	k__Bacteria	p__Firmicutes	c__Clostridia	o__Clostridiales	f__	g__	s__
330414	4	3	1	2	2	0	2	3	3	1	4	4	2	0	2	3	0	0	k__Bacteria	p__Firmicutes	c__Clostridia	o__Clostridiales	f__Lachnospiraceae	g__	s__
289495	0	0	0	1	0	1	0	0	0	0	0	0	1	0	0	0	0	1	k__Bacteria	p__Firmicutes	c__Clostridia	o__Clostridiales	f__Ruminococcaceae	g__	s__
174417	2	0	0	0	0	0	3	3	2	0	0	0	0	0	0	0	1	0	k__Bacteria	p__Firmicutes	c__Clostridia	o__Clostridiales	f__	g__	s__
110847	1	2	0	0	2	4	0	0	1	0	0	0	0	0	0	0	0	0	k__Bacteria	p__Firmicutes	c__Clostridia	o__Clostridiales	f__Christensenellaceae	g__	s__
523099	0	0	0	0	0	0	0	0	0	0	0	1	0	0	0	0	1	0	k__Bacteria	p__Firmicutes	c__Clostridia	o__Clostridiales	f__	g__	s__
593672	0	0	1	0	0	0	0	0	0	0	0	0	0	0	0	0	0	1	k__Bacteria	p__Firmicutes	c__Bacilli	o__Lactobacillales	f__	g__	s__
4317006	0	0	0	0	0	1	0	0	1	0	0	0	0	0	0	0	0	0	k__Bacteria	p__Firmicutes	c__Clostridia	o__Clostridiales	f__Ruminococcaceae	g__	s__
307169	4	8	10	6	3	14	6	5	10	0	2	8	3	4	4	1	10	5	k__Bacteria	p__Firmicutes	c__Clostridia	o__Clostridiales	f__[Mogibacteriaceae]	g__	s__
100506	15	6	7	11	7	2	11	11	7	3	15	14	13	3	9	11	20	44	k__Bacteria	p__Firmicutes	c__Clostridia	o__Clostridiales	f__Lachnospiraceae	g__Coprococcus	s__
217121	32	47	116	19	18	45	33	45	147	0	0	1	0	0	0	0	1	8	k__Bacteria	p__Firmicutes	c__Clostridia	o__Clostridiales	f__	g__	s__
642465	0	0	0	1	1	0	0	0	1	1	0	0	0	0	0	1	0	0	k__Bacteria	p__Bacteroidetes	c__Bacteroidia	o__Bacteroidales	f__Prevotellaceae	g__Prevotella	s__
22115	5	4	5	12	7	17	6	0	3	9	8	11	1	21	28	4	0	7	k__Bacteria	p__Firmicutes	c__Clostridia	o__Clostridiales	f__Ruminococcaceae	g__	s__
818614	1071	4751	1308	1293	4647	1421	1418	5146	1567	1254	2711	1764	6286	921	772	6020	2463	748	k__Bacteria	p__Bacteroidetes	c__Bacteroidia	o__Bacteroidales	f__S24-7	g__	s__
358016	1	1	1	4	2	0	0	0	1	0	2	1	0	0	1	3	1	2	k__Bacteria	p__Firmicutes	c__Clostridia	o__Clostridiales	f__Lachnospiraceae	g__Dorea	s__
263964	0	0	36	0	0	42	0	0	30	0	0	0	0	0	0	0	0	3	k__Bacteria	p__Bacteroidetes	c__Bacteroidia	o__Bacteroidales	f__	g__	s__
4381875	0	0	0	0	1	0	0	0	0	0	0	0	0	0	0	0	0	0	k__Bacteria	p__Firmicutes	c__Bacilli	o__Bacillales	f__Planococcaceae	g__Planomicrobium	s__
551295	14	22	30	9	10	7	21	8	31	13	44	41	31	17	22	12	40	70	k__Bacteria	p__Firmicutes	c__Clostridia	o__Clostridiales	f__Lachnospiraceae	g__Butyrivibrio	s__
43700	0	0	0	0	0	0	0	0	0	0	0	0	0	0	0	0	0	1	k__Bacteria	p__Firmicutes	c__Clostridia	o__Clostridiales	f__Lachnospiraceae	g__	s__
197832	2	0	1	0	0	0	0	0	0	0	0	1	2	0	0	1	0	0	k__Bacteria	p__Firmicutes	c__Clostridia	o__Clostridiales	f__Lachnospiraceae	g__[Ruminococcus]	s__
177022	0	0	0	1	0	0	0	0	0	0	0	0	1	0	0	0	0	0	k__Bacteria	p__Firmicutes	c__Clostridia	o__Clostridiales	f__	g__	s__
208042	3	7	0	2	2	0	1	3	0	0	2	0	0	1	0	0	0	0	k__Bacteria	p__Firmicutes	c__Clostridia	o__Clostridiales	f__	g__	s__
192752	0	0	0	0	1	1	1	0	6	0	1	2	1	0	0	0	0	0	k__Bacteria	p__Firmicutes	c__Clostridia	o__Clostridiales	f__	g__	s__
287767	0	0	1	0	3	2	2	1	2	0	2	0	1	0	1	3	5	3	k__Bacteria	p__Firmicutes	c__Clostridia	o__Clostridiales	f__Lachnospiraceae	g__	s__
2771073	0	0	0	1	0	0	1	2	1	2	2	0	0	0	1	0	1	0	k__Bacteria	p__Firmicutes	c__Clostridia	o__Clostridiales	f__Lachnospiraceae	g__	s__
153187	13	5	15	16	5	11	14	5	13	29	88	33	34	30	16	31	72	40	k__Bacteria	p__Firmicutes	c__Clostridia	o__Clostridiales	f__	g__	s__
588429	0	0	0	0	0	0	1	0	0	0	0	0	0	0	0	0	0	0	k__Bacteria	p__Firmicutes	c__Clostridia	o__Clostridiales	f__Lachnospiraceae	g__	s__
2142752	1	2	16	0	3	6	0	3	11	0	1	0	0	2	0	1	0	3	k__Bacteria	p__Firmicutes	c__Clostridia	o__Clostridiales	f__Christensenellaceae	g__	s__
811916	0	0	2	1	1	6	0	0	3	3	0	0	0	1	1	0	0	1	k__Bacteria	p__Proteobacteria	c__Alphaproteobacteria	o__Rickettsiales	f__	g__	s__
326242	9	20	38	7	17	18	15	11	28	5	19	10	2	12	6	1	12	16	k__Bacteria	p__Firmicutes	c__Clostridia	o__Clostridiales	f__	g__	s__
359720	0	2	0	0	7	6	2	1	2	0	0	4	0	1	7	0	0	4	k__Bacteria	p__Firmicutes	c__Clostridia	o__Clostridiales	f__Ruminococcaceae	g__	s__
262611	0	1	0	0	0	0	0	0	1	0	1	0	0	0	0	0	1	0	k__Bacteria	p__Firmicutes	c__Clostridia	o__Clostridiales	f__Ruminococcaceae	g__Oscillospira	s__
362344	0	1	0	0	0	0	0	0	0	0	0	1	0	0	0	0	0	0	k__Bacteria	p__Firmicutes	c__Clostridia	o__Clostridiales	f__Lachnospiraceae	g__	s__
337141	0	0	1	0	0	1	0	0	0	0	0	0	0	0	0	0	0	1	k__Bacteria	p__Firmicutes	c__Clostridia	o__Clostridiales	f__Lachnospiraceae	g__	s__
345208	19	23	57	25	19	21	29	19	43	4	13	21	6	0	7	5	17	31	k__Bacteria	p__Firmicutes	c__Clostridia	o__Clostridiales	f__	g__	s__
806057	3	0	0	4	1	1	3	0	1	74	52	62	46	97	160	33	55	149	k__Bacteria	p__Firmicutes	c__Clostridia	o__Clostridiales	f__	g__	s__
277115	0	0	0	0	0	0	0	0	0	0	1	0	0	0	0	0	0	1	k__Bacteria	p__Firmicutes	c__Clostridia	o__Clostridiales	f__	g__	s__
344915	0	2	9	0	0	8	0	0	4	0	1	0	0	0	0	0	1	0	k__Bacteria	p__Tenericutes	c__Mollicutes	o__RF39	f__	g__	s__
303648	0	0	0	0	0	0	0	0	1	0	0	1	0	0	0	0	0	0	k__Bacteria	p__Firmicutes	c__Clostridia	o__Clostridiales	f__Ruminococcaceae	g__	s__
349755	186	122	61	99	59	17	269	131	103	0	153	2	1	35	1	2	172	28	k__Bacteria	p__Firmicutes	c__Clostridia	o__Clostridiales	f__Lachnospiraceae	g__	s__
349970	0	0	0	0	0	0	0	0	0	0	0	0	0	0	0	3	0	0	k__Bacteria	p__Firmicutes	c__Clostridia	o__Clostridiales	f__Veillonellaceae	g__	s__
349971	0	0	0	0	1	0	0	0	0	0	0	0	0	0	0	0	0	0	k__Bacteria	p__Firmicutes	c__Clostridia	o__Clostridiales	f__Lachnospiraceae	g__	s__
191064	1	0	0	0	0	0	0	0	0	0	0	1	0	0	0	0	0	0	k__Bacteria	p__Firmicutes	c__Clostridia	o__Clostridiales	f__Lachnospiraceae	g__Moryella	s__
4455005	0	1	0	0	0	1	2	1	0	0	2	0	0	0	0	0	0	0	k__Bacteria	p__Firmicutes	c__Clostridia	o__Clostridiales	f__Clostridiaceae	g__	s__
444271	0	0	0	0	0	0	0	0	0	0	0	0	0	0	0	1	0	0	k__Bacteria	p__Firmicutes	c__Clostridia	o__Clostridiales	f__[Mogibacteriaceae]	g__	s__
4359218	0	0	0	0	0	0	0	0	0	0	0	0	0	0	0	0	0	1	k__Bacteria	p__Firmicutes	c__Clostridia	o__Clostridiales	f__Lachnospiraceae	g__	s__
293244	16	11	25	7	4	14	10	4	13	0	0	0	0	0	0	0	0	3	k__Bacteria	p__Bacteroidetes	c__Bacteroidia	o__Bacteroidales	f__	g__	s__
205594	0	0	0	6	0	0	5	0	0	1	3	2	0	0	1	0	0	1	k__Bacteria	p__Firmicutes	c__Clostridia	o__Clostridiales	f__	g__	s__
205597	2	1	2	1	0	0	1	1	0	3	2	0	1	0	2	2	0	4	k__Bacteria	p__Firmicutes	c__Clostridia	o__Clostridiales	f__Lachnospiraceae	g__	s__
196878	0	0	0	2	2	1	0	0	0	0	0	1	0	0	0	0	1	0	k__Bacteria	p__Firmicutes	c__Clostridia	o__Clostridiales	f__Lachnospiraceae	g__	s__
320321	0	0	0	0	0	3	0	0	0	0	0	0	0	0	0	0	0	0	k__Bacteria	p__Firmicutes	c__Clostridia	o__Clostridiales	f__Ruminococcaceae	g__	s__
726939	15	11	37	17	20	22	19	15	28	22	41	26	21	14	6	16	34	43	k__Bacteria	p__Firmicutes	c__Clostridia	o__Clostridiales	f__	g__	s__
4443143	1	0	0	1	1	1	3	0	0	0	10	0	10	0	0	4	4	0	k__Bacteria	p__Firmicutes	c__Clostridia	o__Clostridiales	f__Ruminococcaceae	g__Ruminococcus	s__
560502	0	0	0	0	0	0	0	0	0	1	0	0	0	0	0	0	0	0	k__Bacteria	p__Firmicutes	c__Clostridia	o__Clostridiales	f__Lachnospiraceae
539073	207	235	167	160	172	139	180	212	131	231	455	933	310	218	605	206	354	454	k__Bacteria	p__Bacteroidetes	c__Bacteroidia	o__Bacteroidales	f__S24-7	g__	s__
560505	0	0	0	0	0	0	0	0	1	0	0	1	1	0	0	0	0	0	k__Bacteria	p__Firmicutes	c__Clostridia	o__Clostridiales	f__	g__	s__
325781	3	12	38	7	6	12	4	15	29	0	0	0	0	0	0	0	0	3	k__Bacteria	p__Tenericutes	c__Mollicutes	o__RF39	f__	g__	s__
325780	11	2	13	9	5	9	14	6	8	1	13	18	2	2	9	0	3	7	k__Bacteria	p__Bacteroidetes	c__Bacteroidia	o__Bacteroidales	f__S24-7	g__	s__
176312	0	0	1	1	0	0	0	0	0	0	1	1	0	0	0	0	0	0	k__Bacteria	p__Firmicutes	c__Clostridia	o__Clostridiales	f__Lachnospiraceae
4374027	13	7	39	9	4	30	14	12	47	1	5	4	0	2	4	0	2	6	k__Bacteria	p__Firmicutes	c__Clostridia	o__Clostridiales	f__Christensenellaceae	g__	s__
269360	1	4	7	1	3	6	3	1	8	1	11	7	4	2	2	0	10	12	k__Bacteria	p__Firmicutes	c__Clostridia	o__Clostridiales	f__Ruminococcaceae	g__	s__
269362	0	2	4	2	2	3	3	2	8	0	3	2	0	1	0	0	0	2	k__Bacteria	p__Firmicutes	c__Clostridia	o__Clostridiales	f__	g__	s__
112374	0	1	0	0	0	0	0	0	1	1	0	0	0	0	0	0	1	0	k__Bacteria	p__Firmicutes	c__Clostridia	o__Clostridiales	f__	g__	s__
363430	0	0	0	0	0	0	0	0	0	0	0	0	0	0	1	0	0	0	k__Bacteria	p__Firmicutes	c__Clostridia	o__Clostridiales	f__	g__	s__
4347265	0	0	0	1	0	0	1	0	0	0	2	0	0	0	0	1	3	2	k__Bacteria	p__Firmicutes	c__Clostridia	o__Clostridiales	f__Clostridiaceae	g__	s__
4347264	0	0	0	0	0	0	0	0	0	0	0	0	1	1	0	0	0	0	k__Bacteria	p__Bacteroidetes	c__Bacteroidia	o__Bacteroidales	f__Bacteroidaceae	g__5-7N15	s__
582502	0	0	1	0	0	0	0	0	0	0	0	0	0	0	0	0	0	0	k__Bacteria	p__Firmicutes	c__Clostridia	o__Clostridiales	f__Ruminococcaceae	g__	s__
542830	0	0	0	0	0	0	1	0	0	0	0	0	0	0	0	0	0	0	k__Bacteria	p__Cyanobacteria	c__4C0d-2	o__YS2	f__	g__	s__
587753	0	0	0	0	0	0	0	0	0	13	13	36	16	8	52	9	13	90	k__Bacteria	p__Actinobacteria	c__Coriobacteriia	o__Coriobacteriales	f__Coriobacteriaceae	g__	s__
851782	1	0	3	0	0	2	0	0	2	1	0	0	1	0	1	1	1	2	k__Bacteria	p__Firmicutes	c__Clostridia	o__Clostridiales
570683	1	0	1	1	0	0	1	2	3	0	1	0	0	0	0	0	0	0	k__Bacteria	p__Firmicutes	c__Clostridia	o__Clostridiales	f__Lachnospiraceae	g__[Ruminococcus]	s__
159911	0	0	0	0	0	0	1	0	0	0	1	1	0	0	0	0	0	0	k__Bacteria	p__Firmicutes	c__Clostridia	o__Clostridiales
584481	12	11	11	12	7	9	8	7	15	1	22	30	12	2	21	16	25	7	k__Bacteria	p__Firmicutes	c__Clostridia	o__Clostridiales	f__Lachnospiraceae	g__Coprococcus	s__
4372973	0	0	0	1	1	7	0	0	1	23	1	3	13	3	3	9	0	1	k__Bacteria	p__Firmicutes	c__Clostridia	o__Clostridiales	f__Ruminococcaceae	g__	s__
333645	1	0	1	0	0	0	0	1	0	0	1	0	0	0	0	0	0	0	k__Bacteria	p__Firmicutes	c__Clostridia	o__Clostridiales	f__	g__	s__
197589	1	0	0	0	0	0	0	0	0	0	0	0	0	0	0	0	0	1	k__Bacteria	p__Firmicutes	c__Clostridia	o__Clostridiales	f__Lachnospiraceae
293869	0	0	1	0	0	0	0	0	0	0	4	0	0	0	1	0	1	0	k__Bacteria	p__Firmicutes	c__Clostridia	o__Clostridiales	f__Lachnospiraceae
264620	9	29	18	32	61	63	8	19	6	6	9	37	2	19	82	3	7	9	k__Bacteria	p__Bacteroidetes	c__Bacteroidia	o__Bacteroidales	f__Prevotellaceae	g__Prevotella	s__
310957	0	0	2	0	0	0	0	0	1	1	1	2	0	1	1	1	1	0	k__Bacteria	p__Firmicutes	c__Clostridia	o__Clostridiales	f__Lachnospiraceae
157611	0	2	1	0	0	0	1	1	1	0	3	3	3	1	0	0	2	2	k__Bacteria	p__Firmicutes	c__Clostridia	o__Clostridiales	f__Lachnospiraceae	g__	s__
4466050	1	3	2	4	4	3	2	4	1	0	0	0	0	1	0	0	0	0	k__Bacteria	p__Firmicutes	c__Clostridia	o__Clostridiales	f__Christensenellaceae	g__	s__
263390	0	1	0	0	0	0	2	1	0	0	0	0	0	1	0	0	0	1	k__Bacteria	p__Firmicutes	c__Clostridia	o__Clostridiales	f__	g__	s__
44311	0	0	0	0	0	0	0	0	0	0	0	0	1	0	0	0	0	1	k__Bacteria	p__Firmicutes	c__Clostridia	o__Clostridiales	f__Lachnospiraceae	g__	s__
315852	0	0	6	0	0	10	0	0	4	0	0	0	0	0	0	0	0	2	k__Bacteria	p__Firmicutes	c__Clostridia	o__Clostridiales	f__Ruminococcaceae	g__	s__
24217	0	0	0	0	0	1	0	0	0	0	0	0	0	0	0	0	0	0	k__Bacteria	p__Firmicutes	c__Clostridia	o__Clostridiales	f__Clostridiaceae	g__Clostridium	s__
2203165	0	0	0	1	1	0	0	0	0	0	0	0	0	0	0	0	0	0	k__Bacteria	p__Firmicutes	c__Clostridia	o__Clostridiales	f__Ruminococcaceae	g__Oscillospira	s__
291711	0	0	0	0	0	1	0	0	0	1	0	0	1	0	1	0	0	0	k__Bacteria	p__Bacteroidetes	c__Bacteroidia	o__Bacteroidales	f__Prevotellaceae	g__Prevotella	s__
207532	0	0	3	0	0	1	1	0	0	0	1	0	1	2	1	0	1	0	k__Bacteria	p__Tenericutes	c__Mollicutes	o__RF39	f__	g__	s__
423830	0	0	0	0	0	0	1	1	0	0	0	0	0	0	0	0	0	0	k__Bacteria	p__Firmicutes	c__Clostridia	o__Clostridiales	f__	g__	s__
157479	5	7	7	5	7	2	5	3	4	92	26	35	94	14	17	66	20	25	k__Bacteria	p__Firmicutes	c__Clostridia	o__Clostridiales	f__	g__	s__
798253	0	0	0	0	0	0	0	0	0	0	0	1	0	0	0	0	0	0	k__Bacteria	p__Tenericutes	c__Mollicutes	o__RF39	f__	g__	s__
34221	1	0	0	0	0	0	0	0	0	0	1	0	1	0	0	0	0	2	k__Bacteria	p__Firmicutes	c__Clostridia	o__Clostridiales	f__Lachnospiraceae	g__	s__
175847	1	0	0	0	0	1	1	0	0	0	0	0	0	0	0	0	0	0	k__Bacteria	p__Firmicutes	c__Clostridia	o__Clostridiales	f__Lachnospiraceae	g__	s__
175846	2	5	3	3	4	0	12	6	3	1	3	3	3	0	1	1	2	5	k__Bacteria	p__Firmicutes	c__Clostridia	o__Clostridiales	f__Lachnospiraceae	g__Coprococcus	s__eutactus
268542	0	0	4	0	0	0	0	0	1	1	0	0	0	0	2	0	0	2	k__Bacteria	p__Firmicutes	c__Clostridia	o__Clostridiales	f__Lachnospiraceae
109953	0	0	1	0	0	0	0	1	0	0	0	0	0	0	0	0	0	0	k__Bacteria	p__Firmicutes	c__Clostridia	o__Clostridiales	f__	g__	s__
13960	0	1	0	1	1	0	1	0	2	0	0	0	0	0	0	0	0	0	k__Bacteria	p__Firmicutes	c__Clostridia	o__Clostridiales	f__	g__	s__
843124	4	5	12	7	8	2	4	2	10	4	4	2	3	0	1	3	7	0	k__Bacteria	p__Firmicutes	c__Clostridia	o__Clostridiales	f__Ruminococcaceae	g__	s__
267633	0	0	0	0	0	0	0	0	0	1	0	0	0	1	0	0	0	1	k__Bacteria	p__Firmicutes	c__Clostridia	o__Clostridiales	f__	g__	s__
699322	0	0	0	0	0	0	0	0	1	0	1	0	0	1	0	0	0	0	k__Bacteria	p__Actinobacteria	c__Actinobacteria	o__Actinomycetales	f__Micrococcaceae	g__Kocuria	s__
812475	2	1	0	15	10	1	1	0	2	3	6	2	9	16	8	1	3	2	k__Bacteria	p__Bacteroidetes	c__Bacteroidia	o__Bacteroidales	f__	g__	s__
556163	4	2	13	9	8	14	11	2	8	1	8	11	1	4	12	0	1	22	k__Bacteria	p__Firmicutes	c__Clostridia	o__Clostridiales
4326225	6	5	1	2	0	0	3	0	3	2	1	3	1	0	0	4	2	3	k__Bacteria	p__Firmicutes	c__Clostridia	o__Clostridiales	f__Ruminococcaceae	g__	s__
197135	0	0	0	0	0	0	0	0	0	0	0	0	0	0	1	0	0	0	k__Bacteria	p__Firmicutes	c__Clostridia	o__Clostridiales	f__Ruminococcaceae	g__Ruminococcus	s__
329678	0	0	0	0	0	0	0	0	0	0	0	0	1	0	0	0	0	0	k__Bacteria	p__Firmicutes	c__Clostridia	o__Clostridiales	f__Lachnospiraceae	g__Oribacterium	s__
330064	0	0	0	0	1	0	1	0	0	0	0	0	0	0	0	0	0	0	k__Bacteria	p__Firmicutes	c__Clostridia	o__Clostridiales	f__Lachnospiraceae	g__	s__
72926	0	0	0	0	0	0	0	0	0	0	0	0	0	2	0	0	0	0	k__Bacteria	p__Firmicutes	c__Clostridia	o__Clostridiales	f__Veillonellaceae	g__Anaerovibrio	s__
345994	0	0	0	0	0	1	0	0	0	0	0	0	0	0	0	0	0	0	k__Bacteria	p__Firmicutes	c__Clostridia	o__Clostridiales	f__Lachnospiraceae
252721	0	1	1	0	0	2	0	0	0	0	0	0	0	0	0	0	0	0	k__Bacteria	p__Bacteroidetes	c__Bacteroidia	o__Bacteroidales	f__	g__	s__
222930	9	4	7	12	11	11	6	3	7	13	15	10	4	33	6	5	8	4	k__Bacteria	p__Bacteroidetes	c__Bacteroidia	o__Bacteroidales	f__Prevotellaceae	g__Prevotella	s__
111671	24	12	16	27	23	35	20	14	19	2	8	18	6	17	33	2	12	18	k__Bacteria	p__Firmicutes	c__Clostridia	o__Clostridiales	f__Ruminococcaceae	g__	s__
287597	2	1	3	1	1	2	0	0	4	1	0	0	0	0	0	1	0	1	k__Bacteria	p__Firmicutes	c__Clostridia	o__Clostridiales	f__	g__	s__
338052	1	1	6	3	2	3	4	0	6	1	4	4	0	2	1	3	4	4	k__Bacteria	p__Firmicutes	c__Clostridia	o__Clostridiales	f__Lachnospiraceae	g__	s__
672440	42	43	66	38	45	59	40	31	51	229	440	283	151	230	352	103	283	362	k__Bacteria	p__Firmicutes	c__Clostridia	o__Clostridiales	f__	g__	s__
340347	49	100	74	71	100	51	60	74	65	0	1	1	1	0	0	0	0	9	k__Bacteria	p__Firmicutes	c__Clostridia	o__Clostridiales
308337	0	2	4	0	0	4	1	0	11	0	0	0	0	0	0	0	0	2	k__Bacteria	p__Firmicutes	c__Clostridia	o__Clostridiales	f__Clostridiaceae	g__Clostridium	s__
15062	0	0	0	0	0	0	0	0	0	0	0	0	0	0	0	0	0	2	k__Bacteria	p__Firmicutes	c__Bacilli	o__Lactobacillales	f__Aerococcaceae	g__Facklamia	s__
343699	0	0	1	0	0	1	0	0	0	0	0	0	0	0	0	0	1	0	k__Bacteria	p__Firmicutes	c__Clostridia	o__Clostridiales	f__	g__	s__
303146	0	0	0	0	0	0	0	0	0	0	0	0	1	0	0	0	0	0	k__Bacteria	p__Firmicutes	c__Clostridia	o__Clostridiales	f__	g__	s__
557381	2	1	1	2	1	2	1	0	3	0	2	2	0	0	0	0	0	1	k__Bacteria	p__Firmicutes	c__Clostridia	o__Clostridiales	f__	g__	s__
4474217	30	8	23	12	7	16	38	12	38	3	6	8	2	1	9	3	3	16	k__Bacteria	p__Firmicutes	c__Clostridia	o__Clostridiales	f__Lachnospiraceae	g__	s__
301129	0	0	0	0	1	0	0	0	0	0	0	0	0	0	0	0	0	0	k__Bacteria	p__Firmicutes	c__Clostridia	o__Clostridiales	f__	g__	s__
314814	36	10	65	19	4	70	33	14	69	9	66	72	10	44	39	8	51	34	k__Bacteria	p__Bacteroidetes	c__Bacteroidia	o__Bacteroidales	f__	g__	s__
259498	100	113	106	77	99	100	62	82	65	0	20	18	1	26	21	1	11	9	k__Bacteria	p__Bacteroidetes	c__Bacteroidia	o__Bacteroidales	f__Prevotellaceae	g__Prevotella	s__
214860	5	8	1	5	12	2	4	5	0	0	0	4	0	6	11	0	3	0	k__Bacteria	p__Bacteroidetes	c__Bacteroidia	o__Bacteroidales	f__Prevotellaceae	g__Prevotella	s__
326144	1	1	0	0	0	0	0	0	0	0	0	0	0	0	0	0	0	0	k__Bacteria	p__Firmicutes	c__Clostridia	o__Clostridiales	f__Ruminococcaceae	g__	s__
326142	0	0	0	0	0	0	0	1	0	0	0	0	0	0	0	1	0	0	k__Bacteria	p__Firmicutes	c__Clostridia	o__Clostridiales	f__Lachnospiraceae	g__	s__
407963	0	0	2	0	0	1	0	0	0	0	0	1	2	0	2	0	2	2	k__Bacteria	p__Firmicutes	c__Clostridia	o__Clostridiales	f__Ruminococcaceae	g__Oscillospira	s__
100198	4	2	2	6	2	0	10	4	6	2	5	8	4	0	1	3	4	4	k__Bacteria	p__Firmicutes	c__Clostridia	o__Clostridiales	f__Lachnospiraceae
191278	0	0	1	0	2	0	0	0	1	0	0	1	0	0	0	0	0	0	k__Bacteria	p__Firmicutes	c__Clostridia	o__Clostridiales	f__Lachnospiraceae	g__Coprococcus	s__
266274	0	4	1	0	2	0	0	0	0	0	0	0	0	0	0	0	0	1	k__Bacteria	p__Firmicutes	c__Clostridia	o__Clostridiales
807046	0	0	0	0	0	0	0	0	0	0	0	0	0	0	0	0	0	1	k__Bacteria	p__Firmicutes	c__Clostridia	o__Clostridiales	f__Lachnospiraceae	g__	s__
322803	0	0	17	0	0	6	0	1	11	0	0	0	0	0	1	0	0	0	k__Bacteria	p__Firmicutes	c__Clostridia	o__Clostridiales	f__	g__	s__
325329	0	0	0	0	0	0	0	0	0	0	1	0	0	0	0	0	0	0	k__Bacteria	p__Firmicutes	c__Clostridia	o__Clostridiales	f__Lachnospiraceae	g__	s__
297150	1	0	0	0	0	0	0	0	0	0	0	0	0	0	0	0	0	0	k__Bacteria	p__Firmicutes	c__Clostridia	o__Clostridiales	f__Lachnospiraceae
259631	0	0	0	0	1	0	0	0	0	0	0	0	0	0	0	0	0	0	k__Bacteria	p__Firmicutes	c__Clostridia	o__Clostridiales
351659	0	1	0	0	0	0	0	0	0	0	3	0	0	1	0	0	1	0	k__Bacteria	p__Firmicutes	c__Clostridia	o__Clostridiales	f__	g__	s__
4483392	3	7	4	3	1	3	7	3	3	2	3	9	6	2	1	4	9	8	k__Bacteria	p__Firmicutes	c__Clostridia	o__Clostridiales	f__	g__	s__
336528	3	2	7	0	1	2	3	3	17	0	0	0	0	0	1	1	4	2	k__Bacteria	p__Firmicutes	c__Clostridia	o__Clostridiales	f__Lachnospiraceae	g__Roseburia
105109	13	51	3	17	35	6	19	27	5	8	83	3	14	45	2	6	59	6	k__Bacteria	p__Firmicutes	c__Clostridia	o__Clostridiales	f__	g__	s__
535601	0	0	0	0	0	0	0	0	0	0	0	0	0	0	0	1	0	1	k__Bacteria	p__Firmicutes	c__Clostridia	o__Clostridiales	f__Lachnospiraceae	g__	s__
154641	143	107	69	153	111	68	122	105	48	30	31	58	21	61	74	18	23	21	k__Bacteria	p__Bacteroidetes	c__Bacteroidia	o__Bacteroidales	f__Prevotellaceae	g__Prevotella	s__
335955	0	0	1	0	0	3	0	0	1	0	0	0	0	1	0	0	0	0	k__Bacteria	p__Firmicutes	c__Clostridia	o__Clostridiales	f__Ruminococcaceae	g__	s__
579561	0	0	0	0	0	0	0	0	0	0	1	0	0	0	0	0	0	0	k__Bacteria	p__Firmicutes	c__Clostridia	o__Clostridiales	f__Lachnospiraceae	g__Blautia	s__
214310	9	2	10	22	7	9	8	4	4	16	21	52	9	16	60	13	18	63	k__Bacteria	p__Tenericutes	c__Mollicutes	o__RF39	f__	g__	s__
236578	0	1	0	1	0	1	0	1	1	0	0	0	1	0	0	0	0	0	k__Bacteria	p__Firmicutes	c__Clostridia	o__Clostridiales	f__Lachnospiraceae	g__	s__
353879	0	0	0	0	0	0	0	0	0	0	0	0	0	0	0	0	0	1	k__Bacteria	p__Firmicutes	c__Clostridia	o__Clostridiales	f__Lachnospiraceae	g__Shuttleworthia	s__
341752	3	1	2	2	0	0	0	0	0	0	2	1	0	2	0	0	1	1	k__Bacteria	p__Firmicutes	c__Clostridia	o__Clostridiales	f__Lachnospiraceae	g__	s__
334602	1	0	2	0	0	1	2	3	1	1	4	2	0	0	0	2	3	1	k__Bacteria	p__Firmicutes	c__Clostridia	o__Clostridiales	f__	g__	s__
269359	0	0	0	0	0	0	0	1	0	0	0	0	0	0	0	0	0	0	k__Bacteria	p__Firmicutes	c__Clostridia	o__Clostridiales	f__Lachnospiraceae	g__	s__
307448	0	0	0	0	0	0	0	1	1	0	0	0	0	0	0	0	0	0	k__Bacteria	p__Firmicutes	c__Clostridia	o__Clostridiales	f__Ruminococcaceae	g__	s__
710998	0	0	0	0	0	0	0	0	0	0	0	0	0	0	0	0	0	1	k__Bacteria	p__Bacteroidetes	c__Bacteroidia	o__Bacteroidales	f__Prevotellaceae	g__Prevotella	s__
320667	12	5	13	19	2	11	19	11	6	1	31	64	0	22	55	1	21	68	k__Bacteria	p__Firmicutes	c__Clostridia	o__Clostridiales	f__	g__	s__
270676	0	0	0	0	0	0	0	0	0	0	1	0	0	0	0	0	0	0	k__Bacteria	p__Firmicutes	c__Clostridia	o__Clostridiales	f__Lachnospiraceae	g__	s__
190057	6	5	1	3	6	3	2	4	4	0	3	4	0	1	3	0	4	0	k__Bacteria	p__Firmicutes	c__Clostridia	o__Clostridiales	f__	g__	s__
187989	0	0	0	0	0	0	0	1	0	0	0	0	0	0	0	0	0	0	k__Bacteria	p__Firmicutes	c__Clostridia	o__Clostridiales	f__	g__	s__
293389	1	3	2	2	4	5	4	2	5	0	2	1	0	0	0	0	1	1	k__Bacteria	p__Firmicutes	c__Clostridia	o__Clostridiales	f__Lachnospiraceae	g__	s__
547555	0	0	0	0	0	0	0	0	0	0	1	1	0	4	1	0	0	0	k__Bacteria	p__Synergistetes	c__Synergistia	o__Synergistales	f__Dethiosulfovibrionaceae	g__TG5	s__
350523	0	0	0	0	0	0	0	0	0	0	1	0	0	0	0	0	0	0	k__Bacteria	p__Firmicutes	c__Clostridia	o__Clostridiales	f__Lachnospiraceae	g__Dorea	s__
350834	0	0	0	0	1	1	0	0	0	0	0	0	0	0	0	0	1	0	k__Bacteria	p__Firmicutes	c__Clostridia	o__Clostridiales	f__Christensenellaceae	g__	s__
2079	557	442	71	781	640	206	542	465	47	978	169	117	260	1106	229	264	154	133	k__Bacteria	p__Bacteroidetes	c__Bacteroidia	o__Bacteroidales	f__Prevotellaceae	g__Prevotella	s__
162005	1	0	2	0	0	9	0	0	0	0	1	1	0	2	5	0	0	0	k__Bacteria	p__Firmicutes	c__Clostridia	o__Clostridiales	f__Ruminococcaceae	g__	s__
555156	2	6	3	0	3	3	2	4	2	2	1	3	0	1	3	0	1	2	k__Bacteria	p__Planctomycetes	c__Planctomycetia	o__Pirellulales	f__Pirellulaceae	g__	s__
4370025	0	0	0	0	0	1	0	0	0	0	0	1	0	1	0	0	0	0	k__Bacteria	p__Firmicutes	c__Clostridia	o__Clostridiales	f__Clostridiaceae	g__	s__
743781	3	0	1	1	0	0	2	3	3	0	0	1	2	0	2	1	0	1	k__Bacteria	p__Firmicutes	c__Clostridia	o__Clostridiales	f__Ruminococcaceae	g__	s__
569807	0	0	0	0	0	0	0	1	0	0	0	0	0	0	0	0	0	0	k__Bacteria	p__Cyanobacteria	c__4C0d-2	o__YS2	f__	g__	s__
185587	0	0	0	0	0	0	0	0	0	0	2	0	0	0	1	0	0	0	k__Bacteria	p__Firmicutes	c__Clostridia	o__Clostridiales	f__Lachnospiraceae
185854	0	0	0	0	0	0	0	0	0	0	2	0	0	0	0	0	0	0	k__Bacteria	p__Firmicutes	c__Clostridia	o__Clostridiales	f__	g__	s__
272630	0	0	0	0	0	0	0	0	0	0	0	1	0	0	0	0	0	0	k__Bacteria	p__Firmicutes	c__Clostridia	o__Clostridiales	f__Ruminococcaceae	g__Ruminococcus	s__
272980	13	31	48	15	15	37	26	17	46	122	64	110	150	23	69	93	52	128	k__Bacteria	p__Firmicutes	c__Clostridia	o__Clostridiales	f__	g__	s__
155932	0	0	2	0	0	0	0	0	0	0	0	0	0	0	0	0	0	0	k__Bacteria	p__Firmicutes	c__Clostridia	o__Clostridiales	f__Ruminococcaceae	g__	s__
575335	0	1	1	18	22	15	0	2	1	1	0	1	0	6	3	1	0	1	k__Bacteria	p__Lentisphaerae	c__[Lentisphaeria]	o__Victivallales	f__Victivallaceae	g__	s__
347349	13	18	19	10	13	20	10	10	15	34	133	183	36	83	150	16	105	191	k__Bacteria	p__Tenericutes	c__Mollicutes	o__RF39	f__	g__	s__
301464	21	42	80	39	49	62	36	30	107	2	11	10	0	7	6	0	3	13	k__Bacteria	p__Firmicutes	c__Clostridia	o__Clostridiales	f__	g__	s__
153044	0	1	4	0	0	7	4	0	7	1	0	0	0	0	0	0	0	3	k__Bacteria	p__Bacteroidetes	c__Bacteroidia	o__Bacteroidales	f__	g__	s__
210945	0	0	0	0	1	1	0	0	0	0	2	1	0	0	0	0	0	0	k__Bacteria	p__Firmicutes	c__Clostridia	o__Clostridiales	f__Clostridiaceae	g__	s__
210946	2	2	4	10	6	5	2	4	2	6	6	7	1	5	8	1	3	3	k__Bacteria	p__Firmicutes	c__Clostridia	o__Clostridiales	f__Ruminococcaceae	g__	s__
4415760	0	0	0	0	0	1	0	0	0	0	0	0	0	0	0	0	0	0	k__Bacteria	p__Firmicutes	c__Clostridia	o__Clostridiales	f__Ruminococcaceae	g__	s__
2424737	0	0	0	0	0	1	0	1	1	0	0	0	0	0	0	0	0	0	k__Bacteria	p__Firmicutes	c__Clostridia	o__Clostridiales	f__Lachnospiraceae	g__	s__
311566	3	2	1	3	0	0	2	1	1	0	0	0	0	0	0	0	0	0	k__Bacteria	p__Firmicutes	c__Clostridia	o__Clostridiales	f__Ruminococcaceae	g__	s__
433722	0	0	0	0	0	0	0	0	0	1	0	0	0	0	0	1	0	0	k__Bacteria	p__Firmicutes	c__Clostridia	o__Clostridiales	f__Ruminococcaceae	g__	s__
355922	9	7	5	7	3	5	0	5	13	2	3	2	7	1	2	0	7	7	k__Bacteria	p__Firmicutes	c__Clostridia	o__Clostridiales	f__Ruminococcaceae	g__	s__
290656	0	0	0	0	0	3	0	0	0	0	0	0	0	0	0	0	1	0	k__Bacteria	p__Firmicutes	c__Clostridia	o__Clostridiales	f__Ruminococcaceae	g__	s__
352604	0	0	0	0	0	0	0	0	0	0	0	1	0	1	0	0	0	0	k__Bacteria	p__Firmicutes	c__Clostridia	o__Clostridiales	f__	g__	s__
368264	0	0	1	0	0	0	0	0	0	0	0	0	0	0	0	0	0	0	k__Bacteria	p__Firmicutes	c__Clostridia	o__Clostridiales
2273298	0	0	0	0	0	0	0	0	0	0	0	15	0	0	6	0	0	25	k__Bacteria	p__Firmicutes	c__Clostridia	o__Clostridiales	f__Clostridiaceae	g__Clostridium	s__
291380	0	1	3	1	0	0	0	0	1	1	0	0	1	0	0	1	0	0	k__Bacteria	p__Firmicutes	c__Clostridia	o__Clostridiales	f__	g__	s__
291830	1	1	1	10	11	7	0	0	0	0	0	0	0	1	2	0	0	0	k__Bacteria	p__Firmicutes	c__Clostridia	o__Clostridiales	f__Ruminococcaceae	g__	s__
291838	2	3	1	8	2	8	1	0	3	2	6	6	2	1	9	0	0	2	k__Bacteria	p__Firmicutes	c__Clostridia	o__Clostridiales	f__Ruminococcaceae	g__	s__
4329059	0	0	0	0	0	0	0	0	0	1	4	0	0	0	0	0	1	0	k__Bacteria	p__Firmicutes	c__Clostridia	o__Clostridiales	f__Ruminococcaceae	g__	s__
847142	17	23	11	14	7	6	14	22	17	0	2	1	1	0	1	1	3	4	k__Bacteria	p__Firmicutes	c__Clostridia	o__Clostridiales	f__Clostridiaceae	g__Clostridium	s__
569660	3	1	1	2	1	0	3	2	1	0	0	2	0	0	0	0	0	0	k__Bacteria	p__Firmicutes	c__Clostridia	o__Clostridiales	f__Lachnospiraceae	g__	s__
296385	0	0	0	0	0	0	0	0	0	12	16	6	10	4	9	4	19	15	k__Bacteria	p__Firmicutes	c__Erysipelotrichi	o__Erysipelotrichales	f__Erysipelotrichaceae	g__L7A_E11	s__
4468394	0	0	0	0	0	1	0	0	0	0	0	0	0	0	0	0	0	0	k__Bacteria	p__Bacteroidetes	c__Bacteroidia	o__Bacteroidales	f__	g__	s__
588038	0	0	1	0	0	1	0	0	2	0	0	0	2	0	0	0	1	0	k__Bacteria	p__Firmicutes	c__Clostridia	o__Clostridiales	f__	g__	s__
681370	4	0	0	2	0	0	3	0	0	0	47	0	0	16	0	0	11	4	k__Bacteria	p__Actinobacteria	c__Actinobacteria	o__Bifidobacteriales	f__Bifidobacteriaceae	g__Bifidobacterium	s__pseudolongum
4376072	1	2	1	0	1	0	1	0	0	0	0	0	0	1	1	0	1	1	k__Bacteria	p__Firmicutes	c__Clostridia	o__Clostridiales	f__	g__	s__
110829	0	0	0	0	0	2	0	0	0	0	2	0	0	0	1	0	0	0	k__Bacteria	p__Firmicutes	c__Clostridia	o__Clostridiales	f__	g__	s__
570969	56	31	1	27	53	4	41	64	0	0	4	0	0	5	0	0	4	2	k__Bacteria	p__Proteobacteria	c__Gammaproteobacteria	o__Aeromonadales	f__Succinivibrionaceae	g__	s__
183720	0	1	1	3	1	1	2	2	0	0	0	0	0	0	0	0	0	0	k__Bacteria	p__Firmicutes	c__Clostridia	o__Clostridiales	f__Ruminococcaceae	g__	s__
339512	2	5	10	2	4	2	8	11	9	1	8	8	1	0	4	0	2	14	k__Bacteria	p__Firmicutes	c__Clostridia	o__Clostridiales	f__Lachnospiraceae
263184	0	0	0	0	0	0	0	0	0	0	0	1	0	0	0	0	1	0	k__Bacteria	p__Firmicutes	c__Clostridia	o__Clostridiales	f__Ruminococcaceae	g__	s__
307144	0	0	1	0	0	1	0	0	0	0	0	0	0	0	0	0	0	0	k__Bacteria	p__Firmicutes	c__Clostridia	o__Clostridiales	f__Ruminococcaceae	g__	s__
263180	189	218	227	139	176	149	236	229	206	123	270	277	180	104	195	166	182	332	k__Bacteria	p__Firmicutes	c__Clostridia	o__Clostridiales	f__Ruminococcaceae	g__	s__
1104680	0	1	0	0	1	0	0	0	0	2	0	0	0	0	0	0	0	0	k__Bacteria	p__Cyanobacteria	c__4C0d-2	o__YS2	f__	g__	s__
180185	0	2	3	0	0	1	0	2	1	0	0	0	0	0	1	0	1	0	k__Bacteria	p__Firmicutes	c__Clostridia	o__Clostridiales	f__Lachnospiraceae
192365	3	5	18	4	4	7	8	9	22	0	2	1	0	2	0	0	4	2	k__Bacteria	p__Firmicutes	c__Clostridia	o__Clostridiales	f__Lachnospiraceae
4470216	0	0	2	0	0	1	0	0	0	0	0	0	0	0	0	0	0	0	k__Bacteria	p__Bacteroidetes	c__Bacteroidia	o__Bacteroidales	f__	g__	s__
244932	10	12	21	13	4	15	20	9	19	5	7	13	4	4	10	6	12	19	k__Bacteria	p__Firmicutes	c__Clostridia	o__Clostridiales	f__Lachnospiraceae
858843	0	0	0	0	0	0	0	0	0	0	0	0	0	0	0	0	0	1	k__Bacteria	p__Actinobacteria	c__Actinobacteria	o__Actinomycetales	f__	g__	s__
356030	1	0	3	0	2	3	2	2	3	0	6	5	1	0	2	2	4	4	k__Bacteria	p__Firmicutes	c__Clostridia	o__Clostridiales	f__	g__	s__
28970	0	0	3	0	2	1	0	0	1	0	0	0	0	0	2	0	0	1	k__Bacteria	p__Bacteroidetes	c__Bacteroidia	o__Bacteroidales	f__Prevotellaceae	g__Prevotella	s__
3529330	0	1	0	0	0	0	0	0	0	0	0	0	0	0	0	0	0	0	k__Bacteria	p__Firmicutes	c__Clostridia	o__Clostridiales	f__	g__	s__
22466	9	4	1	9	6	6	8	5	3	2	1	2	1	5	2	0	2	1	k__Bacteria	p__Bacteroidetes	c__Bacteroidia	o__Bacteroidales	f__Prevotellaceae	g__Prevotella	s__
309873	2	1	7	0	0	2	1	7	4	0	0	0	0	0	0	0	0	0	k__Bacteria	p__Firmicutes	c__Clostridia	o__Clostridiales	f__	g__	s__
310381	54	74	34	18	27	20	43	63	42	2	29	76	4	10	32	7	27	32	k__Bacteria	p__Bacteroidetes	c__Bacteroidia	o__Bacteroidales	f__Prevotellaceae	g__Prevotella	s__
220168	0	2	0	1	0	0	1	3	0	0	1	1	0	0	0	0	0	1	k__Bacteria	p__Firmicutes	c__Clostridia	o__Clostridiales	f__Lachnospiraceae	g__Coprococcus
308086	2	0	5	3	0	8	0	0	12	0	0	0	0	0	0	0	0	1	k__Bacteria	p__Firmicutes	c__Clostridia	o__Clostridiales	f__Christensenellaceae	g__	s__
686748	0	0	1	0	0	1	0	0	0	0	0	0	0	0	0	0	0	0	k__Bacteria	p__Firmicutes	c__Clostridia	o__Clostridiales	f__Ruminococcaceae	g__	s__
4393499	0	0	0	0	0	0	0	0	1	0	0	0	0	0	0	0	0	0	k__Bacteria	p__Firmicutes	c__Clostridia	o__Clostridiales	f__Ruminococcaceae	g__	s__
686211	212	49	22	71	17	6	172	69	57	6	510	242	68	10	20	143	586	346	k__Bacteria	p__Firmicutes	c__Clostridia	o__Clostridiales	f__Ruminococcaceae	g__Ruminococcus	s__flavefaciens
527100	1	0	7	1	1	0	5	0	6	0	4	3	0	0	0	0	0	1	k__Bacteria	p__Firmicutes	c__Clostridia	o__Clostridiales	f__Lachnospiraceae	g__	s__
522551	0	0	1	0	0	3	1	0	2	0	0	1	0	3	0	0	0	1	k__Bacteria	p__Firmicutes	c__Clostridia	o__Clostridiales	f__Lachnospiraceae	g__	s__
110319	76	25	268	29	9	73	67	29	321	2	16	16	9	0	2	3	31	39	k__Bacteria	p__Firmicutes	c__Clostridia	o__Clostridiales	f__Clostridiaceae	g__Clostridium	s__
192773	0	0	0	0	0	0	0	0	0	0	1	0	0	1	0	0	0	2	k__Bacteria	p__Firmicutes	c__Clostridia	o__Clostridiales	f__Lachnospiraceae	g__	s__
300496	0	0	0	0	0	1	0	0	0	0	0	0	0	0	0	0	0	0	k__Bacteria	p__Bacteroidetes	c__Bacteroidia	o__Bacteroidales	f__BS11	g__	s__
515088	0	0	0	0	1	0	0	0	0	0	0	0	0	0	1	0	0	1	k__Bacteria	p__Firmicutes	c__Clostridia	o__Clostridiales	f__Ruminococcaceae	g__	s__
262580	2	0	2	1	3	4	0	0	4	1	3	7	0	2	10	1	2	11	k__Bacteria	p__Firmicutes	c__Clostridia	o__Clostridiales	f__Ruminococcaceae	g__	s__
300053	0	0	0	0	0	0	0	0	0	0	0	0	0	0	0	0	0	1	k__Bacteria	p__Bacteroidetes	c__Bacteroidia	o__Bacteroidales	f__p-2534-18B5	g__	s__
140091	0	0	0	0	0	0	0	1	1	0	0	1	0	0	0	0	0	0	k__Bacteria	p__Firmicutes	c__Clostridia	o__Clostridiales	f__Clostridiaceae	g__Clostridium	s__
594359	57	34	53	18	13	27	44	34	58	0	10	57	1	3	21	0	8	26	k__Bacteria	p__Bacteroidetes	c__Bacteroidia	o__Bacteroidales	f__	g__	s__
346600	0	0	0	0	0	0	0	1	1	0	0	0	0	0	0	0	0	0	k__Bacteria	p__Firmicutes	c__Clostridia	o__Clostridiales	f__Lachnospiraceae	g__	s__
332290	0	0	9	0	0	12	0	0	4	0	0	0	0	0	0	0	0	0	k__Bacteria	p__Bacteroidetes	c__Bacteroidia	o__Bacteroidales	f__	g__	s__
261277	2	0	1	1	0	2	1	1	2	1	2	2	3	0	1	3	2	0	k__Bacteria	p__Firmicutes	c__Clostridia	o__Clostridiales	f__Lachnospiraceae	g__	s__
4388068	1	1	7	0	2	9	3	4	4	2	2	6	1	8	9	0	2	8	k__Bacteria	p__Tenericutes	c__Mollicutes	o__RF39	f__	g__	s__
352840	0	0	1	0	0	0	0	1	0	1	3	0	0	1	0	1	2	2	k__Bacteria	p__Firmicutes	c__Clostridia	o__Clostridiales	f__Lachnospiraceae	g__Coprococcus	s__
352843	5	8	8	5	5	3	15	7	10	0	4	1	0	2	0	1	3	4	k__Bacteria	p__Firmicutes	c__Clostridia	o__Clostridiales	f__	g__	s__
2877100	1	1	3	1	0	0	2	1	0	1	0	0	0	1	1	2	0	3	k__Bacteria	p__Firmicutes	c__Clostridia	o__Clostridiales	f__Ruminococcaceae	g__	s__
345228	13	13	0	1	4	24	9	8	23	1	2	0	0	1	0	0	0	1	k__Bacteria	p__Firmicutes	c__Clostridia	o__Clostridiales	f__Ruminococcaceae	g__	s__
262634	0	0	0	0	0	0	0	0	0	0	0	0	0	0	0	0	1	0	k__Bacteria	p__Firmicutes	c__Clostridia	o__Clostridiales	f__Lachnospiraceae	g__	s__
262632	0	0	1	0	0	0	0	0	1	0	0	0	0	0	0	0	0	0	k__Bacteria	p__Firmicutes	c__Clostridia	o__Clostridiales	f__Ruminococcaceae	g__	s__
326774	0	0	1	4	0	1	1	0	1	0	5	1	0	0	4	0	1	4	k__Bacteria	p__Firmicutes	c__Clostridia	o__Clostridiales	f__Ruminococcaceae	g__Ruminococcus	s__
305787	0	0	0	0	0	0	0	0	0	0	0	0	0	0	0	0	0	1	k__Bacteria	p__Firmicutes	c__Clostridia	o__Clostridiales	f__Ruminococcaceae	g__	s__
824678	0	1	1	0	0	0	0	0	0	0	1	0	1	1	0	0	0	0	k__Bacteria	p__Firmicutes	c__Clostridia	o__Clostridiales	f__Lachnospiraceae	g__Butyrivibrio	s__
579174	1	4	0	0	1	0	1	0	0	0	2	1	0	0	0	2	1	0	k__Bacteria	p__Firmicutes	c__Clostridia	o__Clostridiales	f__Ruminococcaceae	g__Ruminococcus	s__flavefaciens
297362	0	0	0	0	2	0	0	0	0	0	0	0	0	0	0	0	0	0	k__Bacteria	p__Proteobacteria	c__Alphaproteobacteria	o__	f__	g__	s__
4303852	0	1	0	1	2	3	0	1	1	0	1	0	0	0	1	0	0	0	k__Bacteria	p__Firmicutes	c__Clostridia	o__Clostridiales	f__Ruminococcaceae	g__	s__
4431980	1	1	0	0	0	0	3	2	0	0	0	1	0	0	0	2	0	0	k__Bacteria	p__Firmicutes	c__Clostridia	o__Clostridiales	f__Ruminococcaceae	g__	s__
571766	28	13	43	42	13	21	73	35	66	27	41	35	20	11	18	45	36	66	k__Bacteria	p__Firmicutes	c__Clostridia	o__Clostridiales	f__	g__	s__
321924	1	4	2	0	1	2	2	1	2	0	1	0	0	0	0	0	0	0	k__Bacteria	p__Firmicutes	c__Clostridia	o__Clostridiales	f__Lachnospiraceae	g__	s__
321434	11	2	2	8	0	2	13	0	8	0	0	0	0	0	0	0	0	0	k__Bacteria	p__Bacteroidetes	c__Bacteroidia	o__Bacteroidales	f__	g__	s__
4299396	3	0	19	0	4	23	2	0	15	1	4	4	3	4	5	1	3	7	k__Bacteria	p__Firmicutes	c__Clostridia	o__Clostridiales	f__Ruminococcaceae	g__	s__
4299394	113	170	112	68	83	58	161	188	132	0	28	24	0	9	13	1	56	50	k__Bacteria	p__Firmicutes	c__Clostridia	o__Clostridiales	f__Clostridiaceae	g__Clostridium	s__
4144205	0	0	0	0	0	0	0	1	1	0	1	0	0	1	0	0	0	0	k__Bacteria	p__Firmicutes	c__Clostridia	o__Clostridiales	f__Lachnospiraceae	g__	s__
4299399	0	0	1	0	0	0	0	0	1	0	0	1	0	2	1	0	1	0	k__Bacteria	p__Firmicutes	c__Clostridia	o__Clostridiales	f__Lachnospiraceae	g__	s__
4299398	36	53	129	37	53	90	33	38	63	5	27	10	2	16	17	2	8	16	k__Bacteria	p__Firmicutes	c__Clostridia	o__Clostridiales	f__Ruminococcaceae	g__Ruminococcus	s__
199549	1	0	0	0	0	2	2	0	3	1	6	8	1	0	2	4	5	12	k__Bacteria	p__Firmicutes	c__Clostridia	o__Clostridiales	f__	g__	s__
162741	9	14	15	9	9	17	5	17	18	0	0	0	0	0	0	0	0	0	k__Bacteria	p__Bacteroidetes	c__Bacteroidia	o__Bacteroidales	f__	g__	s__
537708	0	0	0	0	0	0	0	0	0	1	1	0	10	0	0	3	0	3	k__Bacteria	p__Firmicutes	c__Clostridia	o__Clostridiales	f__Ruminococcaceae	g__Ruminococcus
335743	1	0	0	0	0	3	0	0	1	0	0	0	0	0	0	0	0	1	k__Bacteria	p__Firmicutes	c__Clostridia	o__Clostridiales	f__[Mogibacteriaceae]	g__	s__
906051	0	0	0	0	0	0	0	0	0	0	0	1	0	0	0	0	0	0	k__Bacteria	p__Firmicutes	c__Bacilli	o__Bacillales	f__Planococcaceae	g__Rummeliibacillus	s__
336292	0	0	0	0	0	3	0	0	0	0	0	0	0	0	0	0	0	0	k__Bacteria	p__Tenericutes	c__Mollicutes	o__RF39	f__	g__	s__
112316	0	0	0	0	1	0	1	0	0	1	1	0	3	0	3	13	1	2	k__Bacteria	p__Firmicutes	c__Clostridia	o__Clostridiales	f__Ruminococcaceae	g__Ruminococcus	s__
2781880	1	0	0	0	0	0	0	1	0	0	1	0	0	0	0	0	0	0	k__Bacteria	p__Firmicutes	c__Clostridia	o__Clostridiales	f__Ruminococcaceae	g__	s__
176664	0	0	0	0	0	0	0	0	1	0	0	0	0	0	0	1	0	0	k__Bacteria	p__Firmicutes	c__Clostridia	o__Clostridiales	f__Lachnospiraceae	g__	s__
302646	0	1	3	0	14	1	0	9	1	0	0	0	0	0	0	0	0	0	k__Bacteria	p__Bacteroidetes	c__Bacteroidia	o__Bacteroidales	f__	g__	s__
290240	0	0	0	0	0	0	0	0	0	1	0	0	1	0	0	2	0	1	k__Bacteria	p__Firmicutes	c__Clostridia	o__Clostridiales	f__Lachnospiraceae	g__Shuttleworthia	s__
302640	0	0	1	0	0	0	0	0	1	0	0	0	0	0	0	0	0	0	k__Bacteria	p__Firmicutes	c__Clostridia	o__Clostridiales	f__	g__	s__
334831	0	0	1	1	0	0	0	0	0	0	0	0	0	0	0	0	0	0	k__Bacteria	p__Firmicutes	c__Clostridia	o__Clostridiales	f__Ruminococcaceae	g__	s__
350991	0	0	4	0	0	1	2	1	4	0	1	0	0	0	1	0	0	0	k__Bacteria	p__Firmicutes	c__Clostridia	o__Clostridiales	f__Ruminococcaceae	g__	s__
315491	0	0	1	0	0	0	0	0	1	0	0	0	0	0	0	0	0	0	k__Bacteria	p__Firmicutes	c__Clostridia	o__Clostridiales	f__	g__	s__
206154	1	1	1	2	0	1	4	3	2	0	0	0	1	0	1	0	2	5	k__Bacteria	p__Firmicutes	c__Clostridia	o__Clostridiales	f__Lachnospiraceae	g__Butyrivibrio	s__
334839	12	22	56	66	40	125	20	12	43	2	44	21	0	88	67	0	24	47	k__Bacteria	p__Firmicutes	c__Clostridia	o__Clostridiales	f__Ruminococcaceae	g__	s__
317385	5	4	4	8	2	5	9	0	4	2	41	23	6	16	15	4	30	29	k__Bacteria	p__Tenericutes	c__Mollicutes	o__RF39	f__	g__	s__
317438	0	1	1	1	1	2	0	0	1	0	0	1	0	0	0	0	0	0	k__Bacteria	p__Firmicutes	c__Clostridia	o__Clostridiales	f__	g__	s__
312156	7	15	19	30	48	10	20	13	20	4	13	8	4	7	0	3	10	8	k__Bacteria	p__Firmicutes	c__Clostridia	o__Clostridiales	f__Lachnospiraceae	g__	s__
299283	0	0	0	1	0	3	0	1	0	1	1	0	0	0	0	0	0	0	k__Bacteria	p__Bacteroidetes	c__Bacteroidia	o__Bacteroidales	f__Prevotellaceae	g__Prevotella	s__
182118	0	1	1	0	0	0	0	2	1	1	2	0	0	1	0	0	0	1	k__Bacteria	p__Firmicutes	c__Clostridia	o__Clostridiales	f__Lachnospiraceae	g__	s__
553553	2	0	2	1	3	4	1	3	6	0	1	4	1	0	9	1	2	2	k__Bacteria	p__Bacteroidetes	c__Bacteroidia	o__Bacteroidales	f__	g__	s__
621700	0	0	1	0	0	0	0	0	0	0	0	0	0	0	1	0	0	1	k__Bacteria	p__Firmicutes	c__Clostridia	o__Clostridiales	f__	g__	s__
567780	30	53	48	28	35	56	23	44	40	1	4	32	1	2	39	1	2	12	k__Bacteria	p__Bacteroidetes	c__Bacteroidia	o__Bacteroidales	f__Prevotellaceae	g__Prevotella	s__
264359	0	0	0	0	0	0	0	0	0	0	0	0	0	1	0	0	0	0	k__Bacteria	p__Firmicutes	c__Clostridia	o__Clostridiales	f__	g__	s__
84270	6	6	0	4	7	5	6	9	1	5	2	1	1	5	0	1	1	2	k__Bacteria	p__Bacteroidetes	c__Bacteroidia	o__Bacteroidales	f__Prevotellaceae	g__Prevotella	s__
808306	0	0	1	0	0	0	0	1	0	0	0	2	1	0	1	0	0	0	k__Bacteria	p__Firmicutes	c__Clostridia	o__Clostridiales	f__Ruminococcaceae	g__	s__
4469704	0	0	1	0	1	1	0	1	0	0	0	0	0	0	0	0	0	0	k__Bacteria	p__Firmicutes	c__Clostridia	o__Clostridiales
193919	0	0	0	0	0	0	0	1	0	0	2	0	1	1	0	4	1	1	k__Bacteria	p__Firmicutes	c__Clostridia	o__Clostridiales
178928	0	0	0	0	0	0	0	0	0	0	1	0	0	0	0	0	0	1	k__Bacteria	p__Firmicutes	c__Clostridia	o__Clostridiales	f__Lachnospiraceae
2385035	22	15	29	9	13	7	27	16	38	0	13	22	2	4	6	4	23	28	k__Bacteria	p__Firmicutes	c__Clostridia	o__Clostridiales	f__Lachnospiraceae	g__Blautia	s__
322270	1	10	14	2	4	12	1	5	12	5	2	13	3	0	10	6	1	5	k__Bacteria	p__Bacteroidetes	c__Bacteroidia	o__Bacteroidales	f__Prevotellaceae	g__Prevotella	s__
322278	1	1	2	4	0	0	2	0	4	1	0	0	0	0	1	2	0	0	k__Bacteria	p__Firmicutes	c__Clostridia	o__Clostridiales	f__Ruminococcaceae	g__	s__
299759	1	0	2	0	0	4	0	1	6	0	0	0	0	0	0	0	0	0	k__Bacteria	p__Firmicutes	c__Clostridia	o__Clostridiales	f__Ruminococcaceae	g__	s__
313095	0	0	0	0	0	0	0	0	0	0	0	0	0	0	0	0	0	1	k__Bacteria	p__Firmicutes	c__Clostridia	o__Clostridiales	f__Lachnospiraceae	g__Moryella	s__
299755	0	1	0	0	2	0	0	3	0	0	0	0	0	0	0	0	0	0	k__Bacteria	p__Firmicutes	c__Clostridia	o__Clostridiales	f__Ruminococcaceae	g__	s__
4340734	3	0	2	1	1	0	5	2	4	0	2	2	3	0	0	2	2	0	k__Bacteria	p__Firmicutes	c__Clostridia	o__Clostridiales	f__Lachnospiraceae	g__Anaerostipes	s__
4390326	0	0	0	0	0	0	0	0	0	0	0	0	0	1	0	0	0	0	k__Bacteria	p__Proteobacteria	c__Alphaproteobacteria	o__Rhodospirillales	f__Acetobacteraceae	g__	s__
567437	0	1	1	1	1	2	2	0	1	0	1	0	0	3	3	1	6	0	k__Bacteria	p__Tenericutes	c__Mollicutes	o__RF39	f__	g__	s__
13940	0	0	0	0	0	0	0	0	1	2	0	0	0	0	1	2	0	0	k__Bacteria	p__Firmicutes	c__Clostridia	o__Clostridiales	f__Lachnospiraceae	g__	s__
4385326	2	1	1	3	1	0	3	4	3	3	1	4	2	3	1	0	0	1	k__Bacteria	p__Firmicutes	c__Clostridia	o__Clostridiales	f__Lachnospiraceae	g__	s__
13947	0	1	1	0	0	0	0	0	0	0	1	0	0	0	0	0	0	1	k__Bacteria	p__Firmicutes	c__Clostridia	o__Clostridiales	f__Lachnospiraceae	g__Butyrivibrio	s__
299639	0	2	0	2	2	0	2	1	0	0	2	1	0	0	0	1	0	1	k__Bacteria	p__Firmicutes	c__Clostridia	o__Clostridiales	f__Lachnospiraceae	g__	s__
106928	9	37	51	8	20	32	7	12	18	3	6	13	3	2	8	5	8	20	k__Bacteria	p__Firmicutes	c__Clostridia	o__Clostridiales	f__Lachnospiraceae	g__	s__
544305	0	0	0	1	0	2	0	0	0	0	0	0	0	0	0	0	0	0	k__Bacteria	p__Bacteroidetes	c__Bacteroidia	o__Bacteroidales	f__RF16	g__	s__
183533	7	8	77	5	8	25	13	11	46	9	3	1	13	1	2	18	4	9	k__Bacteria	p__Firmicutes	c__Clostridia	o__Clostridiales	f__Lachnospiraceae	g__	s__
4296763	1	0	3	1	0	0	0	0	4	0	3	0	0	2	0	0	1	0	k__Bacteria	p__Firmicutes	c__Clostridia	o__Clostridiales	f__	g__	s__
338039	0	0	0	0	0	0	0	0	0	0	0	1	0	0	0	1	0	0	k__Bacteria	p__Firmicutes	c__Clostridia	o__Clostridiales	f__Lachnospiraceae
590519	2	1	0	4	1	0	1	0	0	0	4	2	0	2	0	1	3	7	k__Bacteria	p__Firmicutes	c__Clostridia	o__Clostridiales	f__Lachnospiraceae
298224	2	4	0	7	8	5	3	5	1	1	1	0	0	6	0	2	4	1	k__Bacteria	p__Firmicutes	c__Clostridia	o__Clostridiales	f__Ruminococcaceae	g__	s__
1816549	0	0	2	1	0	1	0	0	0	0	1	0	0	0	0	0	0	0	k__Bacteria	p__Firmicutes	c__Clostridia	o__Clostridiales	f__Lachnospiraceae	g__	s__
638485	2	3	12	33	20	21	8	4	10	1	3	2	3	3	2	1	6	2	k__Bacteria	p__Fibrobacteres	c__Fibrobacteria	o__Fibrobacterales	f__Fibrobacteraceae	g__Fibrobacter	s__succinogenes
308646	2	1	1	6	0	2	8	0	7	2	14	27	22	0	4	10	7	58	k__Bacteria	p__Firmicutes	c__Clostridia	o__Clostridiales	f__Lachnospiraceae	g__	s__
557819	90	86	91	108	139	206	68	63	58	73	120	151	25	374	205	44	154	108	k__Bacteria	p__Bacteroidetes	c__Bacteroidia	o__Bacteroidales	f__Prevotellaceae	g__Prevotella	s__
199490	1	0	0	0	0	0	1	0	0	0	0	0	0	0	0	0	0	0	k__Bacteria	p__Firmicutes	c__Clostridia	o__Clostridiales	f__Lachnospiraceae	g__	s__
743911	0	0	0	0	0	0	0	0	0	0	0	0	0	0	0	0	1	0	k__Bacteria	p__Firmicutes	c__Clostridia	o__Clostridiales	f__Lachnospiraceae
581182	0	0	0	0	0	0	0	0	0	1	0	0	0	0	0	0	0	0	k__Bacteria	p__Synergistetes	c__Synergistia	o__Synergistales	f__Dethiosulfovibrionaceae	g__TG5	s__
4402903	49	170	224	113	313	275	56	129	205	25	20	27	15	49	41	10	12	26	k__Bacteria	p__Firmicutes	c__Clostridia	o__Clostridiales	f__Christensenellaceae	g__	s__
214885	37	21	13	76	41	26	29	26	13	33	16	24	17	42	39	11	10	11	k__Bacteria	p__Bacteroidetes	c__Bacteroidia	o__Bacteroidales	f__Prevotellaceae	g__Prevotella	s__
214886	3	9	4	15	6	8	4	7	10	0	2	2	0	3	2	1	2	2	k__Bacteria	p__Firmicutes	c__Clostridia	o__Clostridiales	f__Ruminococcaceae	g__	s__
110128	0	0	1	1	0	3	0	0	0	0	0	2	0	0	1	0	0	0	k__Bacteria	p__Firmicutes	c__Clostridia	o__Clostridiales	f__Ruminococcaceae	g__	s__
289407	1	1	0	2	1	0	1	0	3	0	2	0	0	0	0	0	0	0	k__Bacteria	p__Firmicutes	c__Clostridia	o__Clostridiales	f__	g__	s__
576239	1	2	0	3	1	0	0	0	0	0	0	0	1	0	0	1	4	3	k__Bacteria	p__Firmicutes	c__Clostridia	o__Clostridiales	f__Veillonellaceae	g__Succiniclasticum	s__
559781	0	0	3	0	0	2	1	0	3	0	0	1	0	0	0	0	0	0	k__Bacteria	p__Bacteroidetes	c__Bacteroidia	o__Bacteroidales	f__	g__	s__
149856	0	0	1	1	1	1	0	0	2	0	0	1	0	0	0	0	0	2	k__Bacteria	p__Firmicutes	c__Erysipelotrichi	o__Erysipelotrichales	f__Erysipelotrichaceae	g__p-75-a5	s__
88144	0	0	0	1	0	0	0	0	0	0	0	0	0	0	0	0	0	0	k__Bacteria	p__Proteobacteria	c__Alphaproteobacteria	o__Sphingomonadales	f__Sphingomonadaceae	g__Sphingobium
259614	3	1	0	0	1	0	0	0	0	0	0	0	0	0	0	1	0	2	k__Bacteria	p__Firmicutes	c__Clostridia	o__Clostridiales	f__Lachnospiraceae	g__	s__
537886	0	0	0	0	0	0	1	0	0	0	0	1	0	0	0	0	0	0	k__Bacteria	p__Firmicutes	c__Clostridia	o__Clostridiales	f__Lachnospiraceae
350175	0	0	0	0	2	0	0	1	1	0	0	0	0	0	0	0	0	1	k__Bacteria	p__Firmicutes	c__Clostridia	o__Clostridiales	f__Lachnospiraceae	g__	s__
309994	31	16	72	11	7	28	29	32	86	0	0	1	0	0	0	0	0	2	k__Bacteria	p__Firmicutes	c__Clostridia	o__Clostridiales	f__	g__	s__
305371	0	0	0	0	2	1	0	2	1	0	0	0	0	0	0	0	0	0	k__Bacteria	p__Firmicutes	c__Clostridia	o__Clostridiales	f__	g__	s__
335971	1	0	1	0	1	0	0	1	0	1	0	1	0	1	1	0	3	1	k__Bacteria	p__Firmicutes	c__Clostridia	o__Clostridiales	f__Lachnospiraceae	g__	s__
261111	0	0	0	1	0	0	0	0	0	2	3	1	1	2	2	2	4	6	k__Bacteria	p__Firmicutes	c__Clostridia	o__Clostridiales	f__Lachnospiraceae	g__Coprococcus	s__
308860	0	0	0	2	0	0	0	2	1	0	0	2	0	0	0	0	0	0	k__Bacteria	p__Firmicutes	c__Clostridia	o__Clostridiales	f__	g__	s__
320643	0	0	0	0	1	0	0	0	0	0	0	0	0	0	0	0	0	0	k__Bacteria	p__Proteobacteria	c__Gammaproteobacteria	o__Aeromonadales	f__Succinivibrionaceae	g__Ruminobacter	s__
257881	0	0	0	0	0	1	0	0	0	0	0	0	0	0	0	0	0	0	k__Bacteria	p__Firmicutes	c__Clostridia	o__Clostridiales	f__Ruminococcaceae	g__	s__
806775	2	0	0	0	0	0	0	0	0	3	1	2	2	1	2	35	13	11	k__Bacteria	p__Firmicutes	c__Clostridia	o__Clostridiales	f__Veillonellaceae	g__	s__
556704	3	2	19	2	0	18	1	2	17	6	9	24	6	10	23	5	12	19	k__Bacteria	p__Bacteroidetes	c__Bacteroidia	o__Bacteroidales	f__	g__	s__
310033	0	0	1	0	0	0	0	0	1	0	0	0	0	1	0	1	0	0	k__Bacteria	p__Firmicutes	c__Clostridia	o__Clostridiales	f__	g__	s__
341089	0	0	0	0	0	0	0	0	0	0	0	0	0	0	0	0	0	1	k__Bacteria	p__Firmicutes	c__Clostridia	o__Clostridiales	f__Lachnospiraceae	g__	s__
310031	1	4	11	0	4	17	0	1	9	0	0	2	1	3	3	0	6	0	k__Bacteria	p__Firmicutes	c__Clostridia	o__Clostridiales	f__Ruminococcaceae	g__	s__
2051	2	1	0	34	26	21	3	3	0	5	5	8	8	24	21	15	4	12	k__Bacteria	p__Bacteroidetes	c__Bacteroidia	o__Bacteroidales	f__Prevotellaceae	g__Prevotella	s__
183883	1	0	0	0	1	1	0	0	0	0	2	1	0	0	0	0	0	0	k__Bacteria	p__Firmicutes	c__Clostridia	o__Clostridiales	f__Lachnospiraceae	g__Coprococcus	s__
183885	0	0	0	0	0	0	0	1	0	0	0	0	0	0	0	0	0	0	k__Bacteria	p__Firmicutes	c__Clostridia	o__Clostridiales	f__Ruminococcaceae	g__	s__
167509	0	6	2	3	4	7	4	5	6	1	1	2	3	2	1	1	3	0	k__Bacteria	p__Firmicutes	c__Clostridia	o__Clostridiales	f__Ruminococcaceae	g__Oscillospira	s__
293104	6	1	13	18	6	10	12	4	10	7	16	31	18	5	32	40	7	37	k__Bacteria	p__Firmicutes	c__Clostridia	o__Clostridiales	f__Lachnospiraceae	g__	s__
363064	0	0	0	1	0	0	0	0	0	0	0	0	0	0	0	0	0	0	k__Bacteria	p__Firmicutes	c__Clostridia	o__Clostridiales	f__Lachnospiraceae
268730	4	3	13	3	8	20	1	0	8	2	51	1	1	48	6	0	18	5	k__Bacteria	p__Firmicutes	c__Clostridia	o__Clostridiales	f__	g__	s__
674171	2	3	0	2	0	0	0	1	0	0	0	0	0	0	0	0	0	1	k__Bacteria	p__Firmicutes	c__Clostridia	o__Clostridiales	f__Veillonellaceae	g__Selenomonas	s__
4302403	0	0	0	0	0	0	0	0	0	0	0	0	0	0	0	0	1	0	k__Bacteria	p__Proteobacteria	c__Alphaproteobacteria	o__Rhizobiales	f__Rhizobiaceae	g__	s__
330418	6	5	16	4	6	16	9	5	17	3	30	27	13	9	14	10	21	35	k__Bacteria	p__Firmicutes	c__Clostridia	o__Clostridiales	f__Clostridiaceae	g__	s__
346141	0	0	0	0	0	0	0	1	0	0	0	0	0	0	0	0	0	0	k__Bacteria	p__Firmicutes	c__Clostridia	o__Clostridiales	f__Ruminococcaceae	g__	s__
512265	60	9	18	40	4	18	54	6	21	174	313	63	241	208	35	244	363	48	k__Bacteria	p__Bacteroidetes	c__Bacteroidia	o__Bacteroidales	f__Prevotellaceae	g__Prevotella	s__
314605	0	0	1	0	1	2	0	0	0	1	0	1	1	1	1	0	0	3	k__Bacteria	p__Firmicutes	c__Clostridia	o__Clostridiales	f__	g__	s__
347368	3	3	6	1	7	1	2	5	5	0	2	1	1	4	0	0	1	3	k__Bacteria	p__Firmicutes	c__Clostridia	o__Clostridiales	f__	g__	s__
718565	0	0	0	0	0	0	0	0	0	0	0	0	0	0	0	0	0	1	k__Bacteria	p__Firmicutes	c__Clostridia	o__Clostridiales	f__Lachnospiraceae
99436	60	16	4	27	15	3	21	65	2	0	14	9	0	0	7	4	47	34	k__Bacteria	p__Firmicutes	c__Clostridia	o__Clostridiales	f__Veillonellaceae	g__Selenomonas	s__ruminantium
321774	0	0	1	0	0	1	0	0	0	0	0	0	0	0	0	0	0	0	k__Bacteria	p__Firmicutes	c__Clostridia	o__Clostridiales	f__Lachnospiraceae
168671	0	0	1	0	0	15	0	0	5	0	0	0	0	1	0	0	0	1	k__Bacteria	p__Proteobacteria	c__Alphaproteobacteria	o__	f__	g__	s__
157802	0	0	0	0	0	0	0	0	1	0	2	1	0	0	1	0	0	0	k__Bacteria	p__Firmicutes	c__Clostridia	o__Clostridiales	f__	g__	s__
157804	0	2	0	0	6	0	0	1	0	2	0	0	0	1	1	1	0	0	k__Bacteria	p__Firmicutes	c__Clostridia	o__Clostridiales	f__	g__	s__
172998	298	292	21	277	221	45	295	293	23	154	255	143	101	433	202	100	283	65	k__Bacteria	p__Bacteroidetes	c__Bacteroidia	o__Bacteroidales	f__Prevotellaceae	g__Prevotella	s__
552289	0	0	1	1	5	5	0	1	0	1	0	0	0	2	2	0	1	1	k__Bacteria	p__Spirochaetes	c__Spirochaetes	o__Spirochaetales	f__Spirochaetaceae	g__Treponema	s__
355909	0	0	1	0	0	0	0	0	0	0	0	0	0	0	1	0	0	0	k__Bacteria	p__Firmicutes	c__Clostridia	o__Clostridiales	f__Ruminococcaceae	g__	s__
355904	1	2	1	0	1	0	6	1	0	2	22	5	4	6	9	2	15	12	k__Bacteria	p__Firmicutes	c__Clostridia	o__Clostridiales	f__Lachnospiraceae	g__	s__
2510541	1	1	5	5	1	0	4	0	3	1	2	0	1	0	0	0	3	1	k__Bacteria	p__Firmicutes	c__Clostridia	o__Clostridiales	f__Lachnospiraceae	g__	s__
4397805	27	25	1	19	24	6	20	43	2	5	18	8	4	13	7	1	10	4	k__Bacteria	p__Bacteroidetes	c__Bacteroidia	o__Bacteroidales	f__Prevotellaceae	g__Prevotella	s__
3396094	0	0	0	1	0	1	0	0	0	0	0	0	0	0	0	0	0	0	k__Bacteria	p__Actinobacteria	c__Actinobacteria	o__Actinomycetales	f__Corynebacteriaceae	g__Corynebacterium	s__
3537197	25	52	36	25	36	38	30	42	49	23	12	16	25	8	21	17	11	7	k__Bacteria	p__Firmicutes	c__Clostridia	o__Clostridiales	f__Lachnospiraceae	g__Anaerostipes	s__
176858	1	0	0	0	0	0	1	0	2	0	0	0	0	0	0	0	0	0	k__Bacteria	p__Firmicutes	c__Clostridia	o__Clostridiales	f__	g__	s__
365033	0	0	0	0	0	0	0	0	0	15	1	0	34	0	0	22	0	0	k__Bacteria	p__Actinobacteria	c__Coriobacteriia	o__Coriobacteriales	f__Coriobacteriaceae	g__	s__
184322	1	0	0	0	0	0	0	0	0	1	2	0	0	0	0	0	0	2	k__Bacteria	p__Firmicutes	c__Clostridia	o__Clostridiales	f__Lachnospiraceae	g__Coprococcus	s__
548654	10	32	10	14	34	11	2	13	5	0	0	2	1	7	2	3	2	4	k__Bacteria	p__Firmicutes	c__Clostridia	o__Clostridiales	f__Ruminococcaceae	g__	s__
206256	0	0	0	1	6	2	0	1	0	9	0	2	0	4	8	1	1	0	k__Bacteria	p__Cyanobacteria	c__4C0d-2	o__YS2	f__	g__	s__
180967	0	0	1	0	0	0	0	0	0	0	0	0	0	0	0	0	0	0	k__Bacteria	p__Firmicutes	c__Clostridia	o__Clostridiales	f__	g__	s__
335212	1	0	0	0	0	2	1	0	0	0	0	0	0	0	0	0	0	0	k__Bacteria	p__Firmicutes	c__Clostridia	o__Clostridiales	f__Lachnospiraceae	g__[Ruminococcus]	s__gnavus
26704	0	0	1	0	0	3	0	0	0	0	0	0	0	0	0	0	0	0	k__Bacteria	p__Firmicutes	c__Clostridia	o__Clostridiales	f__Clostridiaceae	g__Clostridium	s__
330458	392	383	380	237	227	203	548	469	647	134	189	174	84	174	187	101	182	41	k__Bacteria	p__Firmicutes	c__Clostridia	o__Clostridiales	f__Lachnospiraceae	g__	s__
178485	2	0	3	0	1	2	1	0	2	1	4	9	4	0	6	2	6	2	k__Bacteria	p__Firmicutes	c__Clostridia	o__Clostridiales	f__Lachnospiraceae	g__Coprococcus	s__
310633	0	0	0	0	1	1	0	0	1	0	0	0	0	0	0	0	0	0	k__Bacteria	p__Firmicutes	c__Clostridia	o__Clostridiales	f__Lachnospiraceae	g__	s__
151401	36	21	13	15	15	6	43	20	18	4	5	5	2	3	2	7	4	4	k__Bacteria	p__Firmicutes	c__Clostridia	o__Clostridiales	f__Lachnospiraceae	g__Anaerostipes	s__
338484	0	0	24	0	0	49	0	0	5	0	0	0	0	0	0	0	0	0	k__Bacteria	p__Bacteroidetes	c__Bacteroidia	o__Bacteroidales	f__	g__	s__
324850	0	0	0	0	2	3	0	2	3	0	0	0	0	0	0	0	0	0	k__Bacteria	p__Firmicutes	c__Clostridia	o__Clostridiales	f__Ruminococcaceae	g__	s__
4402751	13	6	14	4	2	6	7	0	10	0	2	4	0	0	2	1	3	9	k__Bacteria	p__Firmicutes	c__Clostridia	o__Clostridiales	f__Ruminococcaceae	g__	s__
356012	0	0	3	0	0	0	1	1	0	0	2	0	0	0	0	1	0	1	k__Bacteria	p__Firmicutes	c__Clostridia	o__Clostridiales	f__	g__	s__
4402752	89	62	96	56	31	41	95	62	176	0	58	155	7	35	62	10	87	191	k__Bacteria	p__Firmicutes	c__Clostridia	o__Clostridiales	f__Veillonellaceae	g__Succiniclasticum	s__
4454025	0	1	0	2	0	1	3	0	1	0	0	0	0	0	0	0	0	1	k__Bacteria	p__Firmicutes	c__Clostridia	o__Clostridiales	f__Lachnospiraceae	g__	s__
303703	6	8	10	11	6	5	9	5	17	2	3	1	1	0	1	0	1	3	k__Bacteria	p__Firmicutes	c__Clostridia	o__Clostridiales	f__	g__	s__
287419	0	0	1	0	2	2	0	1	4	6	0	0	3	1	1	3	0	0	k__Bacteria	p__Bacteroidetes	c__Bacteroidia	o__Bacteroidales	f__Prevotellaceae	g__Prevotella	s__
174901	7	5	13	4	6	4	4	7	17	5	4	10	5	2	8	3	16	7	k__Bacteria	p__Firmicutes	c__Clostridia	o__Clostridiales	f__Lachnospiraceae	g__	s__
307874	0	2	7	0	4	4	0	3	3	0	0	1	0	0	0	0	0	0	k__Bacteria	p__Firmicutes	c__Clostridia	o__Clostridiales	f__	g__	s__
758535	2	1	3	2	2	0	0	1	2	3	1	1	1	4	0	0	1	1	k__Bacteria	p__Firmicutes	c__Clostridia	o__Clostridiales	f__Lachnospiraceae	g__Butyrivibrio	s__
593980	8	6	39	7	8	11	9	4	24	9	8	6	8	4	0	5	9	9	k__Bacteria	p__Firmicutes	c__Clostridia	o__Clostridiales	f__Lachnospiraceae	g__	s__
181560	1	0	3	0	0	1	0	0	5	0	1	1	4	0	0	0	2	1	k__Bacteria	p__Firmicutes	c__Clostridia	o__Clostridiales	f__	g__	s__
839137	11	4	12	4	3	7	9	4	7	0	8	8	2	4	4	2	8	5	k__Bacteria	p__Firmicutes	c__Clostridia	o__Clostridiales	f__Lachnospiraceae	g__	s__
355019	13	4	20	10	3	10	22	5	18	5	50	35	67	8	19	94	30	103	k__Bacteria	p__Firmicutes	c__Clostridia	o__Clostridiales	f__	g__	s__
832300	1	0	0	0	0	0	0	0	0	0	0	0	0	0	0	0	0	1	k__Bacteria	p__Proteobacteria	c__Alphaproteobacteria	o__Sphingomonadales	f__Sphingomonadaceae	g__	s__
856191	0	0	2	0	0	0	0	0	0	0	0	0	0	0	0	0	0	0	k__Bacteria	p__Firmicutes	c__Clostridia	o__Clostridiales
4341897	0	0	0	1	0	0	1	0	0	0	0	0	0	0	0	0	0	0	k__Bacteria	p__Firmicutes	c__Clostridia	o__Clostridiales	f__Lachnospiraceae	g__	s__
189485	8	11	34	7	6	18	16	6	32	0	6	18	2	1	9	6	7	20	k__Bacteria	p__Firmicutes	c__Clostridia	o__Clostridiales
155279	1	0	0	0	1	1	0	0	1	0	0	2	0	0	0	1	0	0	k__Bacteria	p__Bacteroidetes	c__Bacteroidia	o__Bacteroidales	f__	g__	s__
189489	0	0	3	0	0	2	0	0	5	0	0	0	0	0	0	0	0	0	k__Bacteria	p__Firmicutes	c__Clostridia	o__Clostridiales	f__	g__	s__
821809	0	1	2	0	2	2	3	0	5	0	4	1	1	2	0	2	2	1	k__Bacteria	p__Firmicutes	c__Clostridia	o__Clostridiales	f__[Mogibacteriaceae]	g__	s__
339992	0	0	1	0	0	0	0	0	1	0	0	0	0	0	0	0	0	0	k__Bacteria	p__Firmicutes	c__Clostridia	o__Clostridiales	f__Lachnospiraceae	g__	s__
427219	1	1	0	0	1	0	1	0	0	0	0	0	0	0	0	0	0	1	k__Bacteria	p__Firmicutes	c__Clostridia	o__Clostridiales	f__	g__	s__
309501	1	0	2	1	1	3	1	1	5	0	0	0	0	0	0	0	0	0	k__Bacteria	p__Firmicutes	c__Clostridia	o__Clostridiales	f__	g__	s__
266332	29	50	25	29	44	29	23	35	26	45	327	194	74	117	120	74	272	219	k__Bacteria	p__Tenericutes	c__Mollicutes	o__RF39	f__	g__	s__
336205	0	0	0	0	0	0	0	0	0	0	0	0	0	0	0	0	0	1	k__Bacteria	p__Firmicutes	c__Clostridia	o__Clostridiales	f__	g__	s__
357529	0	0	2	0	0	0	0	0	1	0	1	2	0	0	1	0	0	1	k__Bacteria	p__Firmicutes	c__Clostridia	o__Clostridiales	f__Clostridiaceae	g__Clostridium	s__
581796	1	0	0	5	3	5	0	1	3	1	1	0	0	2	4	0	2	5	k__Bacteria	p__Firmicutes	c__Clostridia	o__Clostridiales
261871	75	143	144	90	88	103	97	166	121	231	324	236	258	118	133	215	197	293	k__Bacteria	p__Firmicutes	c__Erysipelotrichi	o__Erysipelotrichales	f__Erysipelotrichaceae	g__p-75-a5	s__
4473788	3	2	2	3	1	0	9	4	7	1	4	6	3	2	0	6	15	6	k__Bacteria	p__Firmicutes	c__Clostridia	o__Clostridiales	f__Lachnospiraceae	g__	s__
321902	0	0	0	0	0	0	0	0	0	0	0	0	2	0	0	2	0	0	k__Bacteria	p__Firmicutes	c__Clostridia	o__Clostridiales	f__Lachnospiraceae
195221	0	1	3	0	0	0	1	0	1	0	0	0	1	0	0	0	0	0	k__Bacteria	p__Firmicutes	c__Clostridia	o__Clostridiales	f__Lachnospiraceae	g__	s__
297617	33	8	54	21	23	55	28	27	51	4	18	11	18	3	7	16	12	11	k__Bacteria	p__Firmicutes	c__Clostridia	o__Clostridiales	f__Ruminococcaceae	g__	s__
539253	10	6	2	1	6	4	11	21	7	0	0	2	0	2	11	1	4	8	k__Bacteria	p__Synergistetes	c__Synergistia	o__Synergistales	f__Dethiosulfovibrionaceae	g__Pyramidobacter	s__
4359258	1	0	0	0	0	0	1	0	0	1	0	0	0	0	0	0	0	0	k__Bacteria	p__Cyanobacteria	c__4C0d-2	o__YS2	f__	g__	s__
1106614	0	0	0	0	0	0	0	1	0	0	0	0	0	0	0	0	0	0	k__Bacteria	p__Firmicutes	c__Clostridia	o__Clostridiales	f__	g__	s__
531238	0	0	1	0	0	0	0	0	0	0	0	0	1	0	0	0	1	2	k__Bacteria	p__Firmicutes	c__Clostridia	o__Clostridiales	f__Ruminococcaceae	g__	s__
236124	1	0	1	0	2	2	1	2	4	0	3	2	0	4	0	6	0	1	k__Bacteria	p__Firmicutes	c__Clostridia	o__Clostridiales
173810	3	12	3	7	9	2	5	17	3	0	2	0	0	0	0	0	8	0	k__Bacteria	p__Firmicutes	c__Clostridia	o__Clostridiales	f__Ruminococcaceae	g__	s__
105738	63	74	49	59	50	66	34	35	30	15	25	28	15	40	39	12	28	12	k__Bacteria	p__Bacteroidetes	c__Bacteroidia	o__Bacteroidales	f__Prevotellaceae	g__Prevotella	s__
754283	9	6	11	14	15	7	7	1	13	1	0	3	0	3	1	0	0	3	k__Bacteria	p__Firmicutes	c__Clostridia	o__Clostridiales	f__	g__	s__
300528	2	17	12	0	14	8	2	13	8	1	0	1	1	1	5	2	1	9	k__Bacteria	p__Chloroflexi	c__Anaerolineae	o__Anaerolineales	f__Anaerolinaceae	g__SHD-231	s__
324244	0	0	0	1	0	1	0	0	0	0	2	0	0	0	1	0	1	0	k__Bacteria	p__Firmicutes	c__Clostridia	o__Clostridiales	f__Ruminococcaceae	g__	s__
4338745	0	0	0	0	0	0	0	0	0	0	0	0	0	0	0	11	0	0	k__Bacteria	p__Firmicutes	c__Clostridia	o__Clostridiales	f__Veillonellaceae	g__Mitsuokella
9349	46	3	1	18	3	1	107	46	1	0	0	0	0	1	1	0	3	3	k__Bacteria	p__Proteobacteria	c__Gammaproteobacteria	o__Aeromonadales	f__Succinivibrionaceae	g__Ruminobacter	s__
4338748	0	0	0	0	0	0	0	0	0	0	0	0	0	0	0	7	0	0	k__Bacteria	p__Bacteroidetes	c__Bacteroidia	o__Bacteroidales	f__Prevotellaceae	g__Prevotella	s__
1721299	0	0	0	0	0	0	0	0	0	0	1	0	0	1	0	0	0	1	k__Bacteria	p__Firmicutes	c__Clostridia	o__Clostridiales	f__Lachnospiraceae	g__	s__
353333	0	0	22	0	0	18	0	0	26	0	0	0	0	0	0	0	0	1	k__Bacteria	p__Bacteroidetes	c__Bacteroidia	o__Bacteroidales	f__	g__	s__
336277	7	4	12	7	6	5	13	13	14	2	5	10	7	1	1	1	9	4	k__Bacteria	p__Firmicutes	c__Clostridia	o__Clostridiales	f__Lachnospiraceae	g__	s__
664135	0	0	0	1	0	0	0	0	0	0	0	0	0	0	0	1	0	3	k__Bacteria	p__Firmicutes	c__Clostridia	o__Clostridiales	f__Christensenellaceae	g__	s__
3735156	1	0	0	1	0	2	0	1	3	1	4	4	0	4	4	0	2	1	k__Bacteria	p__Firmicutes	c__Clostridia	o__Clostridiales	f__[Mogibacteriaceae]	g__	s__
583635	4	8	1	5	7	6	3	9	6	3	1	1	11	1	1	5	3	2	k__Bacteria	p__Bacteroidetes	c__Bacteroidia	o__Bacteroidales	f__S24-7	g__	s__
333352	1	1	0	1	2	1	0	1	0	0	0	0	0	1	0	0	1	0	k__Bacteria	p__Firmicutes	c__Clostridia	o__Clostridiales	f__Ruminococcaceae	g__	s__
4315804	0	2	0	0	0	0	0	0	0	0	0	0	0	0	0	0	0	0	k__Bacteria	p__Bacteroidetes	c__Bacteroidia	o__Bacteroidales	f__Prevotellaceae	g__Prevotella	s__
274106	0	1	3	0	2	0	1	1	0	0	0	0	1	0	0	0	0	0	k__Bacteria	p__Firmicutes	c__Clostridia	o__Clostridiales	f__Lachnospiraceae
350979	1	4	6	5	7	14	1	0	0	0	0	0	0	1	3	0	2	1	k__Bacteria	p__Firmicutes	c__Clostridia	o__Clostridiales	f__Ruminococcaceae	g__	s__
184864	0	0	0	0	0	0	1	0	0	0	0	0	0	0	0	0	1	0	k__Bacteria	p__Firmicutes	c__Clostridia	o__Clostridiales	f__	g__	s__
307903	0	1	1	0	0	1	1	2	1	0	0	0	0	1	0	1	0	1	k__Bacteria	p__Firmicutes	c__Clostridia	o__Clostridiales	f__Lachnospiraceae	g__Blautia	s__
307900	0	1	0	1	0	1	0	0	0	0	0	0	0	0	0	0	0	0	k__Bacteria	p__Firmicutes	c__Clostridia	o__Clostridiales	f__Ruminococcaceae	g__	s__
4467491	0	0	0	0	0	0	0	0	0	0	0	0	0	0	0	0	0	2	k__Bacteria	p__Firmicutes	c__Clostridia	o__Clostridiales	f__Ruminococcaceae	g__	s__
4482650	0	0	1	0	0	1	1	0	1	11	9	11	10	9	22	6	4	29	k__Bacteria	p__Firmicutes	c__Clostridia	o__Clostridiales	f__	g__	s__
40164	0	0	0	0	0	0	0	0	0	0	0	0	1	0	0	0	0	0	k__Bacteria	p__Firmicutes	c__Clostridia	o__Clostridiales	f__Ruminococcaceae	g__	s__
583497	2	0	0	0	2	1	0	0	1	1	0	0	1	1	4	0	0	1	k__Bacteria	p__Firmicutes	c__Clostridia	o__Clostridiales	f__[Mogibacteriaceae]	g__	s__
164502	256	307	99	189	217	68	236	321	83	99	99	73	77	143	119	59	81	54	k__Bacteria	p__Bacteroidetes	c__Bacteroidia	o__Bacteroidales	f__Prevotellaceae	g__Prevotella	s__
341271	8	8	8	5	1	2	3	1	5	0	6	0	0	1	0	0	1	1	k__Bacteria	p__Firmicutes	c__Clostridia	o__Clostridiales	f__Ruminococcaceae	g__	s__
98939	4	10	0	7	10	1	1	3	1	3	0	0	0	1	0	1	0	0	k__Bacteria	p__Firmicutes	c__Clostridia	o__Clostridiales	f__Clostridiaceae	g__Clostridium	s__
318732	0	0	0	0	0	0	1	0	0	0	0	0	0	0	0	0	1	0	k__Bacteria	p__Firmicutes	c__Clostridia	o__Clostridiales	f__	g__	s__
157122	0	0	0	0	0	0	1	0	0	0	0	16	0	0	11	0	0	31	k__Bacteria	p__Firmicutes	c__Clostridia	o__Clostridiales	f__	g__	s__
157121	0	0	0	0	0	0	0	0	0	0	1	1	0	0	0	0	0	0	k__Bacteria	p__Firmicutes	c__Clostridia	o__Clostridiales	f__	g__	s__
320365	17	8	175	18	5	145	19	10	184	0	0	0	0	0	0	0	1	2	k__Bacteria	p__Bacteroidetes	c__Bacteroidia	o__Bacteroidales	f__	g__	s__
628517	0	3	1	6	21	5	0	3	0	0	0	0	0	1	0	0	0	0	k__Bacteria	p__Lentisphaerae	c__[Lentisphaeria]	o__Victivallales	f__Victivallaceae	g__	s__
320360	1	1	2	0	0	0	0	0	0	0	0	0	0	0	0	0	0	1	k__Bacteria	p__Firmicutes	c__Clostridia	o__Clostridiales	f__Lachnospiraceae	g__	s__
1541939	22	23	24	20	15	23	21	21	25	7	23	10	9	18	13	8	36	7	k__Bacteria	p__Bacteroidetes	c__Bacteroidia	o__Bacteroidales	f__Prevotellaceae	g__Prevotella	s__
320369	0	0	0	0	0	0	0	1	0	0	0	0	1	0	0	1	0	0	k__Bacteria	p__Firmicutes	c__Clostridia	o__Clostridiales	f__	g__	s__
518933	1	0	0	2	0	0	1	0	0	1	2	0	1	2	0	1	6	0	k__Bacteria	p__Proteobacteria	c__Gammaproteobacteria	o__Aeromonadales	f__Succinivibrionaceae	g__Succinivibrio	s__
265978	98	69	112	99	68	199	54	57	78	0	7	4	1	7	13	0	6	3	k__Bacteria	p__Bacteroidetes	c__Bacteroidia	o__Bacteroidales	f__Prevotellaceae	g__Prevotella	s__
299770	0	1	0	1	0	0	1	0	0	0	0	1	0	0	0	1	0	0	k__Bacteria	p__Bacteroidetes	c__Bacteroidia	o__Bacteroidales	f__Prevotellaceae	g__Prevotella	s__
538343	11	12	3	40	46	45	7	12	3	146	23	14	31	138	87	27	7	9	k__Bacteria	p__Bacteroidetes	c__Bacteroidia	o__Bacteroidales	f__Prevotellaceae	g__Prevotella	s__
265976	0	0	0	0	0	0	0	0	0	0	2	0	1	1	0	0	1	0	k__Bacteria	p__Firmicutes	c__Clostridia	o__Clostridiales	f__Lachnospiraceae	g__	s__
4320513	11	14	9	11	5	7	21	11	17	9	7	2	19	0	6	13	4	2	k__Bacteria	p__Firmicutes	c__Clostridia	o__Clostridiales	f__Lachnospiraceae	g__Catonella	s__
331262	0	0	0	0	0	0	0	0	0	1	0	0	1	0	0	0	1	0	k__Bacteria	p__Firmicutes	c__Clostridia	o__Clostridiales	f__	g__	s__
548468	0	0	0	3	0	3	0	0	1	0	0	0	0	0	0	0	1	0	k__Bacteria	p__Proteobacteria	c__Alphaproteobacteria	o__Sphingomonadales	f__Sphingomonadaceae
178018	1	1	2	0	0	0	2	2	3	0	2	7	1	0	0	3	3	9	k__Bacteria	p__Firmicutes	c__Clostridia	o__Clostridiales	f__	g__	s__
258728	0	0	1	0	0	2	0	0	1	2	2	0	1	1	3	1	1	3	k__Bacteria	p__Firmicutes	c__Clostridia	o__Clostridiales	f__Ruminococcaceae	g__	s__
258725	0	2	1	2	1	2	1	1	2	0	0	1	0	1	0	0	3	0	k__Bacteria	p__Firmicutes	c__Clostridia	o__Clostridiales	f__Ruminococcaceae	g__Oscillospira	s__
4308160	0	0	0	1	2	0	0	0	0	0	1	0	0	1	0	0	0	0	k__Bacteria	p__Proteobacteria	c__Gammaproteobacteria	o__Xanthomonadales	f__Xanthomonadaceae	g__	s__
345952	0	0	0	0	0	0	0	0	0	0	0	0	0	0	1	0	1	1	k__Bacteria	p__Firmicutes	c__Clostridia	o__Clostridiales	f__Ruminococcaceae	g__	s__
311484	2	1	6	1	1	0	0	2	3	0	1	1	0	0	1	1	1	0	k__Bacteria	p__Firmicutes	c__Clostridia	o__Clostridiales	f__Lachnospiraceae
331192	0	0	1	0	0	0	0	0	0	0	0	0	0	0	0	0	0	0	k__Bacteria	p__Firmicutes	c__Clostridia	o__Clostridiales	f__Lachnospiraceae	g__	s__
591447	3	3	3	3	4	3	6	4	5	3	4	4	1	2	2	5	2	4	k__Bacteria	p__Firmicutes	c__Clostridia	o__Clostridiales	f__Lachnospiraceae	g__	s__
812122	2	1	0	1	6	0	0	2	0	0	1	1	0	1	1	0	0	0	k__Bacteria	p__Bacteroidetes	c__Bacteroidia	o__Bacteroidales	f__S24-7	g__	s__
319450	1	5	1	2	0	2	3	3	3	0	0	1	0	0	1	2	0	1	k__Bacteria	p__Firmicutes	c__Clostridia	o__Clostridiales	f__Ruminococcaceae	g__	s__
4305696	0	1	7	0	0	5	0	1	5	0	0	1	0	1	0	0	1	0	k__Bacteria	p__Firmicutes	c__Clostridia	o__Clostridiales	f__Ruminococcaceae	g__	s__
351200	1	0	1	0	0	1	1	0	0	1	0	0	1	1	0	1	0	0	k__Bacteria	p__Firmicutes	c__Clostridia	o__Clostridiales	f__Lachnospiraceae	g__	s__
306422	0	8	0	1	2	1	0	4	0	0	0	0	0	0	0	0	0	0	k__Bacteria	p__Bacteroidetes	c__Bacteroidia	o__Bacteroidales	f__[Paraprevotellaceae]	g__CF231	s__
169316	0	0	12	0	1	16	0	0	4	0	0	0	0	0	0	0	0	1	k__Bacteria	p__Bacteroidetes	c__Bacteroidia	o__Bacteroidales	f__	g__	s__
311734	2	6	8	5	2	1	3	7	6	1	8	5	9	2	0	9	3	8	k__Bacteria	p__Firmicutes	c__Clostridia	o__Clostridiales	f__	g__	s__
352013	0	0	0	0	0	1	1	0	0	1	0	1	1	0	0	0	2	1	k__Bacteria	p__Firmicutes	c__Clostridia	o__Clostridiales	f__Lachnospiraceae
3406109	13	10	31	21	6	16	18	12	19	0	0	0	0	0	0	0	0	0	k__Bacteria	p__Firmicutes	c__Clostridia	o__Clostridiales	f__Ruminococcaceae	g__	s__
469663	0	2	2	0	1	1	6	2	6	2	7	2	2	4	7	3	6	16	k__Bacteria	p__Actinobacteria	c__Coriobacteriia	o__Coriobacteriales	f__Coriobacteriaceae	g__	s__
651513	263	309	204	249	265	235	249	281	185	109	247	215	99	357	198	93	270	113	k__Bacteria	p__Bacteroidetes	c__Bacteroidia	o__Bacteroidales	f__Prevotellaceae	g__Prevotella	s__
525156	0	0	1	0	0	0	0	0	3	0	0	0	0	0	0	0	0	0	k__Bacteria	p__Tenericutes	c__Mollicutes	o__RF39	f__	g__	s__
308591	1	0	2	1	2	0	2	1	0	0	0	0	0	0	0	0	0	0	k__Bacteria	p__Bacteroidetes	c__Bacteroidia	o__Bacteroidales	f__	g__	s__
585131	3	0	6	2	3	4	7	0	6	3	5	6	5	3	3	1	10	10	k__Bacteria	p__Firmicutes	c__Clostridia	o__Clostridiales	f__Lachnospiraceae
177902	3	6	3	8	5	12	5	7	6	0	0	1	0	0	0	0	2	1	k__Bacteria	p__Firmicutes	c__Clostridia	o__Clostridiales	f__	g__	s__
1146530	2	0	0	0	0	0	0	0	0	0	0	0	0	0	0	0	0	0	k__Bacteria	p__Bacteroidetes	c__Sphingobacteriia	o__Sphingobacteriales	f__Sphingobacteriaceae	g__Sphingobacterium	s__
110144	1	0	1	0	0	1	0	0	0	0	0	0	0	0	0	0	1	0	k__Bacteria	p__Firmicutes	c__Clostridia	o__Clostridiales	f__Lachnospiraceae
16649	4	0	4	1	0	0	2	1	5	1	3	1	1	0	1	1	4	1	k__Bacteria	p__Firmicutes	c__Clostridia	o__Clostridiales	f__Ruminococcaceae	g__	s__
233991	0	0	3	0	0	1	0	2	0	1	0	0	0	0	0	0	0	1	k__Bacteria	p__Firmicutes	c__Clostridia	o__Clostridiales	f__Lachnospiraceae	g__	s__
261680	17	6	83	21	5	165	9	2	68	0	0	2	0	0	0	0	0	0	k__Bacteria	p__Bacteroidetes	c__Bacteroidia	o__Bacteroidales	f__BS11	g__	s__
259677	2	6	3	1	4	3	1	6	2	7	39	6	3	28	13	2	29	10	k__Bacteria	p__Tenericutes	c__Mollicutes	o__RF39	f__	g__	s__
592977	0	1	0	0	0	0	0	0	0	1	4	1	3	2	1	0	2	2	k__Bacteria	p__Firmicutes	c__Clostridia	o__Clostridiales	f__	g__	s__
273043	0	1	3	0	3	1	6	3	5	0	1	2	0	0	2	0	0	3	k__Bacteria	p__Firmicutes	c__Clostridia	o__Clostridiales	f__Lachnospiraceae	g__Moryella	s__
588363	6	6	8	2	6	3	16	8	24	0	2	1	0	0	0	0	3	1	k__Bacteria	p__Firmicutes	c__Clostridia	o__Clostridiales	f__Lachnospiraceae	g__	s__
331857	0	1	1	0	1	2	1	0	2	1	1	1	1	0	2	0	0	1	k__Bacteria	p__Bacteroidetes	c__Bacteroidia	o__Bacteroidales	f__S24-7	g__	s__
580305	4	5	7	4	11	12	6	2	8	17	14	9	8	21	17	1	5	15	k__Bacteria	p__Firmicutes	c__Clostridia	o__Clostridiales	f__Ruminococcaceae	g__	s__
277813	0	0	0	0	0	0	0	0	0	0	0	0	0	0	0	0	1	0	k__Bacteria	p__Firmicutes	c__Clostridia	o__Clostridiales	f__Lachnospiraceae	g__	s__
155511	3	1	3	3	1	1	2	4	2	0	1	1	0	0	2	0	0	2	k__Bacteria	p__Bacteroidetes	c__Bacteroidia	o__Bacteroidales	f__	g__	s__
348388	46	59	78	40	35	63	47	51	81	88	26	96	96	15	56	95	19	42	k__Bacteria	p__Bacteroidetes	c__Bacteroidia	o__Bacteroidales	f__S24-7	g__	s__
289467	0	0	0	0	0	0	0	0	1	0	1	0	0	0	0	1	0	1	k__Bacteria	p__Firmicutes	c__Clostridia	o__Clostridiales	f__Lachnospiraceae	g__	s__
287620	0	6	14	7	10	24	5	6	16	0	2	1	0	2	0	0	1	3	k__Bacteria	p__Firmicutes	c__Clostridia	o__Clostridiales	f__Christensenellaceae	g__	s__
114730	0	1	0	0	0	0	0	0	0	0	0	0	0	0	0	0	0	1	k__Bacteria	p__Firmicutes	c__Clostridia	o__Clostridiales	f__Ruminococcaceae	g__Ruminococcus	s__
289468	1	0	0	0	0	0	0	0	0	0	1	0	1	0	0	0	1	0	k__Bacteria	p__Bacteroidetes	c__Bacteroidia	o__Bacteroidales	f__[Paraprevotellaceae]	g__YRC22	s__
329817	7	5	48	10	7	29	15	9	28	35	18	26	33	10	20	44	11	49	k__Bacteria	p__Firmicutes	c__Clostridia	o__Clostridiales	f__Lachnospiraceae
255170	65	98	337	66	60	109	120	85	231	0	8	2	0	7	3	1	3	19	k__Bacteria	p__Firmicutes	c__Clostridia	o__Clostridiales	f__Lachnospiraceae	g__	s__
276491	103	110	68	99	69	35	143	138	69	26	126	163	43	40	62	73	208	227	k__Bacteria	p__Firmicutes	c__Clostridia	o__Clostridiales	f__Clostridiaceae	g__Clostridium	s__
294130	0	1	8	0	1	7	1	2	5	1	0	1	0	0	2	0	2	4	k__Bacteria	p__Firmicutes	c__Clostridia	o__Clostridiales	f__	g__	s__
135311	1	1	0	1	0	0	0	2	0	0	0	1	0	0	0	0	0	0	k__Bacteria	p__Firmicutes	c__Clostridia	o__Clostridiales	f__Clostridiaceae	g__	s__
329746	0	0	1	0	0	1	0	2	2	0	1	1	0	0	0	1	0	1	k__Bacteria	p__Firmicutes	c__Clostridia	o__Clostridiales	f__Lachnospiraceae
513440	0	0	0	0	0	0	0	0	0	1	0	0	1	0	0	0	0	0	k__Bacteria	p__Firmicutes	c__Clostridia	o__Clostridiales	f__Lachnospiraceae	g__	s__
1107755	0	0	0	0	0	0	1	0	2	0	0	0	0	0	1	0	1	0	k__Bacteria	p__Firmicutes	c__Clostridia	o__Clostridiales	f__Lachnospiraceae	g__	s__
567139	55	27	66	49	16	50	74	28	78	0	1	28	2	0	12	0	0	11	k__Bacteria	p__Bacteroidetes	c__Bacteroidia	o__Bacteroidales	f__	g__	s__
339838	0	3	4	0	6	1	2	5	2	0	7	5	0	1	6	0	8	3	k__Bacteria	p__Tenericutes	c__Mollicutes	o__RF39	f__	g__	s__
758280	0	0	0	0	0	0	1	0	0	0	0	0	0	0	0	0	0	0	k__Bacteria	p__Firmicutes	c__Clostridia	o__Clostridiales	f__Ruminococcaceae	g__Oscillospira	s__
13463	0	0	0	0	0	1	0	0	2	0	1	0	0	0	0	0	0	2	k__Bacteria	p__Actinobacteria	c__Actinobacteria	o__Actinomycetales	f__Corynebacteriaceae	g__Corynebacterium	s__
290833	1	5	34	0	2	36	2	1	32	1	1	0	0	0	0	0	1	1	k__Bacteria	p__Firmicutes	c__Clostridia	o__Clostridiales	f__Ruminococcaceae	g__	s__
300284	16	12	25	6	3	3	19	8	22	5	20	20	22	6	10	6	15	33	k__Bacteria	p__Firmicutes	c__Clostridia	o__Clostridiales	f__Lachnospiraceae	g__	s__
292699	3	5	0	7	8	2	0	5	0	32	1	0	4	25	5	5	2	1	k__Bacteria	p__Bacteroidetes	c__Bacteroidia	o__Bacteroidales	f__Prevotellaceae	g__Prevotella	s__
4334624	0	0	1	0	0	0	0	0	0	1	0	0	0	1	0	0	1	1	k__Bacteria	p__Firmicutes	c__Clostridia	o__Clostridiales	f__	g__	s__
293128	1	0	0	0	0	0	2	0	0	1	0	0	0	0	0	1	1	0	k__Bacteria	p__Firmicutes	c__Clostridia	o__Clostridiales	f__Lachnospiraceae	g__	s__
105501	3	8	9	4	6	3	3	12	13	0	0	0	0	0	0	0	0	0	k__Bacteria	p__Firmicutes	c__Clostridia	o__Clostridiales	f__	g__	s__
105500	0	0	0	0	0	0	0	0	0	0	0	0	0	0	0	0	0	2	k__Bacteria	p__Proteobacteria	c__Alphaproteobacteria	o__Rhodobacterales	f__Rhodobacteraceae	g__Paracoccus	s__
291927	0	0	2	4	8	0	3	2	1	1	0	0	0	1	0	0	1	0	k__Bacteria	p__Bacteroidetes	c__Bacteroidia	o__Bacteroidales	f__Prevotellaceae	g__Prevotella	s__
582222	86	131	170	118	85	98	135	108	182	128	253	256	230	82	71	136	190	304	k__Bacteria	p__Firmicutes	c__Clostridia	o__Clostridiales	f__Lachnospiraceae	g__Moryella	s__
301528	0	0	6	2	1	12	2	0	4	0	3	2	1	11	10	0	5	16	k__Bacteria	p__Firmicutes	c__Clostridia	o__Clostridiales	f__Lachnospiraceae	g__	s__
311906	1	1	0	0	1	0	2	2	1	0	2	1	0	0	1	1	2	1	k__Bacteria	p__Firmicutes	c__Clostridia	o__Clostridiales	f__Lachnospiraceae	g__	s__
300139	1	0	0	0	0	1	2	1	1	0	2	0	0	0	1	0	1	3	k__Bacteria	p__Firmicutes	c__Clostridia	o__Clostridiales	f__Lachnospiraceae	g__	s__
421538	0	0	0	1	1	0	2	1	3	1	1	1	2	0	0	1	6	2	k__Bacteria	p__Firmicutes	c__Clostridia	o__Clostridiales	f__	g__	s__
1868703	0	0	4	2	0	3	2	0	8	1	3	2	1	0	3	2	1	0	k__Bacteria	p__Firmicutes	c__Clostridia	o__Clostridiales	f__Lachnospiraceae
48444	4	17	8	29	28	8	6	8	8	8	67	27	5	55	80	3	21	51	k__Bacteria	p__Firmicutes	c__Clostridia	o__Clostridiales	f__Ruminococcaceae	g__Ruminococcus	s__
272942	45	55	50	31	42	24	60	58	66	7	59	63	16	7	39	28	100	99	k__Bacteria	p__Firmicutes	c__Clostridia	o__Clostridiales	f__Lachnospiraceae	g__Coprococcus	s__
20449	0	0	1	1	0	0	0	0	0	0	0	0	0	1	0	0	0	1	k__Bacteria	p__Firmicutes	c__Clostridia	o__Clostridiales	f__Ruminococcaceae	g__Ruminococcus	s__
544154	86	199	124	40	72	64	75	142	103	1140	559	225	1892	402	205	1527	456	197	k__Bacteria	p__Bacteroidetes	c__Bacteroidia	o__Bacteroidales	f__[Paraprevotellaceae]	g__YRC22	s__
186139	0	0	0	0	0	0	0	0	0	0	0	0	0	0	0	0	0	1	k__Bacteria	p__Firmicutes	c__Clostridia	o__Clostridiales	f__Ruminococcaceae	g__	s__
805409	0	0	0	0	0	0	0	0	0	0	0	0	0	0	0	2	1	1	k__Bacteria	p__Firmicutes	c__Clostridia	o__Clostridiales	f__Veillonellaceae	g__	s__
295269	3	0	3	2	1	3	5	1	3	7	15	9	10	11	6	1	15	6	k__Bacteria	p__Bacteroidetes	c__Bacteroidia	o__Bacteroidales	f__Prevotellaceae	g__Prevotella	s__
186131	0	0	0	0	0	0	1	0	0	0	0	0	0	0	0	0	0	0	k__Bacteria	p__Firmicutes	c__Clostridia	o__Clostridiales	f__Lachnospiraceae	g__	s__
290343	1	0	2	0	1	0	1	3	0	0	0	0	0	0	0	0	1	0	k__Bacteria	p__Firmicutes	c__Clostridia	o__Clostridiales
179059	1	0	1	1	0	0	4	0	1	0	5	2	8	0	0	4	4	6	k__Bacteria	p__Firmicutes	c__Clostridia	o__Clostridiales	f__	g__	s__
198511	1	0	0	0	0	0	0	0	1	0	1	1	0	0	2	0	2	3	k__Bacteria	p__Firmicutes	c__Clostridia	o__Clostridiales	f__Lachnospiraceae	g__	s__
326292	80	78	46	123	120	120	55	103	37	90	71	91	53	151	164	34	51	50	k__Bacteria	p__Bacteroidetes	c__Bacteroidia	o__Bacteroidales	f__Prevotellaceae	g__Prevotella	s__
179260	2	1	2	1	1	1	2	3	1	0	0	2	1	0	1	2	0	4	k__Bacteria	p__Firmicutes	c__Clostridia	o__Clostridiales	f__Lachnospiraceae	g__	s__
333505	0	0	3	0	0	1	0	0	0	0	0	0	0	0	0	0	0	0	k__Bacteria	p__Firmicutes	c__Clostridia	o__Clostridiales	f__	g__	s__
557130	318	175	326	442	206	368	357	227	445	50	300	574	216	96	261	172	254	188	k__Bacteria	p__Bacteroidetes	c__Bacteroidia	o__Bacteroidales	f__S24-7	g__	s__
216587	0	0	0	0	0	0	1	0	0	46	20	62	95	28	75	288	17	58	k__Bacteria	p__Bacteroidetes	c__Bacteroidia	o__Bacteroidales	f__Prevotellaceae	g__Prevotella	s__
557137	1	12	12	3	5	15	1	8	19	8	14	11	12	10	6	5	9	26	k__Bacteria	p__Firmicutes	c__Clostridia	o__Clostridiales	f__Lachnospiraceae	g__Coprococcus	s__
290161	0	0	0	0	0	0	0	1	0	0	0	0	0	0	0	0	0	0	k__Bacteria	p__Actinobacteria	c__OPB41	o__	f__	g__	s__
587479	17	39	28	16	20	25	23	48	22	183	109	35	159	145	55	135	108	21	k__Bacteria	p__Bacteroidetes	c__Bacteroidia	o__Bacteroidales	f__Prevotellaceae	g__Prevotella	s__
367909	0	0	0	0	0	0	0	0	0	0	0	0	0	1	0	0	0	0	k__Bacteria	p__Firmicutes	c__Clostridia	o__Clostridiales	f__	g__	s__
288215	3	2	0	8	5	0	0	1	0	7	1	1	2	11	5	1	0	1	k__Bacteria	p__Firmicutes	c__Clostridia	o__Clostridiales	f__Ruminococcaceae	g__	s__
2412268	42	41	33	43	33	41	31	33	34	96	30	39	60	59	57	97	43	43	k__Bacteria	p__Bacteroidetes	c__Bacteroidia	o__Bacteroidales	f__Prevotellaceae	g__Prevotella	s__
2412266	48	22	3	57	40	11	48	23	6	54	33	17	36	52	34	41	36	8	k__Bacteria	p__Bacteroidetes	c__Bacteroidia	o__Bacteroidales	f__Prevotellaceae	g__Prevotella	s__
583572	0	0	0	0	1	1	0	0	0	0	0	0	0	0	0	0	0	0	k__Bacteria	p__Firmicutes	c__Clostridia	o__Clostridiales	f__Ruminococcaceae	g__	s__
255603	2	0	3	1	0	2	0	0	1	0	3	2	2	1	1	0	0	0	k__Bacteria	p__Firmicutes	c__Clostridia	o__Clostridiales	f__Lachnospiraceae	g__	s__
289925	0	2	2	0	2	6	0	7	3	0	0	0	0	1	2	5	1	7	k__Bacteria	p__Firmicutes	c__Bacilli	o__Lactobacillales	f__Streptococcaceae	g__Streptococcus	s__
289929	7	5	5	5	4	3	4	10	5	5	10	2	3	12	7	4	9	1	k__Bacteria	p__Firmicutes	c__Clostridia	o__Clostridiales	f__Lachnospiraceae	g__	s__
3272632	0	0	0	1	0	0	0	0	0	0	0	0	0	0	0	0	0	0	k__Bacteria	p__Bacteroidetes	c__Bacteroidia	o__Bacteroidales	f__Prevotellaceae	g__Prevotella	s__
331526	0	0	0	0	0	12	0	0	0	0	0	0	0	0	0	0	0	0	k__Bacteria	p__Verrucomicrobia	c__[Pedosphaerae]	o__[Pedosphaerales]	f__R4-41B	g__	s__
4304867	25	29	64	24	37	25	64	36	61	1	21	8	2	2	5	1	21	18	k__Bacteria	p__Firmicutes	c__Clostridia	o__Clostridiales	f__Lachnospiraceae	g__	s__
302192	0	0	0	0	0	0	0	0	0	0	0	0	0	1	0	0	0	1	k__Bacteria	p__Bacteroidetes	c__Bacteroidia	o__Bacteroidales	f__	g__	s__
312347	2	0	1	1	0	5	0	0	0	0	0	0	0	0	1	0	0	0	k__Bacteria	p__Firmicutes	c__Clostridia	o__Clostridiales	f__Ruminococcaceae	g__	s__
187665	0	4	6	4	3	6	10	2	12	1	2	1	0	2	0	1	5	0	k__Bacteria	p__Firmicutes	c__Clostridia	o__Clostridiales	f__	g__	s__
157355	0	0	0	0	0	1	0	0	0	0	0	0	0	1	0	0	0	0	k__Bacteria	p__Firmicutes	c__Clostridia	o__Clostridiales	f__	g__	s__
148368	0	0	1	2	1	1	0	0	2	0	0	0	0	1	0	1	0	1	k__Bacteria	p__Firmicutes	c__Clostridia	o__Clostridiales	f__	g__	s__
310611	0	0	0	0	0	0	0	0	0	0	1	0	0	0	0	0	3	0	k__Bacteria	p__Firmicutes	c__Clostridia	o__Clostridiales	f__	g__	s__
273724	0	0	0	0	1	0	0	0	0	0	0	0	0	0	0	0	0	0	k__Bacteria	p__Firmicutes	c__Clostridia	o__Clostridiales	f__Ruminococcaceae	g__	s__
310619	0	0	1	0	0	0	1	0	0	0	0	0	1	0	0	1	0	1	k__Bacteria	p__Firmicutes	c__Clostridia	o__Clostridiales	f__Lachnospiraceae	g__	s__
300300	0	0	0	0	0	0	0	0	0	0	0	0	0	0	1	0	0	0	k__Bacteria	p__Firmicutes	c__Clostridia	o__Clostridiales	f__	g__	s__
212359	3	1	2	1	2	0	1	1	3	0	1	2	0	0	1	0	1	3	k__Bacteria	p__Firmicutes	c__Clostridia	o__Clostridiales	f__	g__	s__
296697	240	154	168	97	87	48	340	235	218	0	13	6	1	4	2	2	11	21	k__Bacteria	p__Firmicutes	c__Clostridia	o__Clostridiales	f__Lachnospiraceae	g__	s__
353551	35	5	12	21	4	8	25	5	12	27	80	34	36	44	18	30	77	21	k__Bacteria	p__Bacteroidetes	c__Bacteroidia	o__Bacteroidales	f__Prevotellaceae	g__Prevotella	s__
356073	0	0	0	0	0	0	1	0	0	0	0	0	0	0	0	0	1	0	k__Bacteria	p__Firmicutes	c__Clostridia	o__Clostridiales	f__	g__	s__
350091	1	1	1	0	0	1	1	1	0	0	0	0	0	0	0	1	0	1	k__Bacteria	p__Firmicutes	c__Clostridia	o__Clostridiales	f__Lachnospiraceae	g__Dorea	s__
341766	0	0	1	0	0	0	1	1	1	0	2	1	0	0	1	0	1	0	k__Bacteria	p__Firmicutes	c__Clostridia	o__Clostridiales	f__Lachnospiraceae	g__	s__
177593	0	0	0	0	0	0	1	0	0	0	0	0	0	0	0	0	0	0	k__Bacteria	p__Firmicutes	c__Clostridia	o__Clostridiales	f__Ruminococcaceae	g__	s__
258447	4	5	14	2	6	11	5	5	20	0	1	2	1	1	0	0	1	2	k__Bacteria	p__Firmicutes	c__Clostridia	o__Clostridiales	f__	g__	s__
110682	4	4	1	2	2	0	5	6	4	0	5	0	0	2	0	0	9	0	k__Bacteria	p__Firmicutes	c__Clostridia	o__Clostridiales	f__Lachnospiraceae	g__	s__
4437823	0	1	8	0	2	4	0	0	9	0	0	0	0	0	0	0	0	1	k__Bacteria	p__Firmicutes	c__Clostridia	o__Clostridiales	f__Lachnospiraceae	g__	s__
197329	0	0	1	1	0	0	0	0	0	0	0	0	0	1	0	0	0	1	k__Bacteria	p__Firmicutes	c__Clostridia	o__Clostridiales	f__[Mogibacteriaceae]	g__	s__
277443	0	0	0	0	0	1	0	0	0	1	1	2	2	2	0	1	0	1	k__Bacteria	p__Firmicutes	c__Clostridia	o__Clostridiales
299407	0	1	0	0	0	2	0	1	0	0	0	0	0	0	0	0	0	0	k__Bacteria	p__Firmicutes	c__Clostridia	o__Clostridiales	f__Ruminococcaceae	g__	s__
240451	0	0	0	0	0	0	0	0	0	0	0	0	0	0	0	0	0	1	k__Bacteria	p__Actinobacteria	c__Actinobacteria	o__Actinomycetales
241034	0	0	0	0	0	0	0	0	1	0	0	0	0	0	0	0	0	0	k__Bacteria	p__Bacteroidetes	c__Bacteroidia	o__Bacteroidales	f__BS11	g__	s__
110355	0	0	1	0	0	0	0	0	0	0	1	0	0	0	0	0	0	0	k__Bacteria	p__Firmicutes	c__Clostridia	o__Clostridiales	f__	g__	s__
110359	1	0	1	0	0	0	0	0	1	0	0	0	0	0	0	0	0	0	k__Bacteria	p__Firmicutes	c__Clostridia	o__Clostridiales	f__	g__	s__
110428	1	4	5	2	5	0	1	4	1	0	6	5	0	3	3	0	1	3	k__Bacteria	p__Firmicutes	c__Clostridia	o__Clostridiales	f__	g__	s__
188007	0	0	0	0	0	0	0	0	0	0	0	0	0	0	0	0	1	0	k__Bacteria	p__Firmicutes	c__Clostridia	o__Clostridiales	f__	g__	s__
584296	12	27	18	11	15	29	13	24	35	56	8	12	74	17	4	69	17	8	k__Bacteria	p__Bacteroidetes	c__Bacteroidia	o__Bacteroidales	f__Prevotellaceae	g__Prevotella	s__
4336746	0	0	7	0	2	6	0	0	0	0	0	0	0	0	0	0	0	0	k__Bacteria	p__Firmicutes	c__Clostridia	o__Clostridiales	f__Ruminococcaceae	g__	s__
13988	0	0	0	0	0	0	0	0	0	1	0	0	0	0	0	1	0	0	k__Bacteria	p__Firmicutes	c__Clostridia	o__Clostridiales	f__Lachnospiraceae	g__	s__
195674	0	0	0	0	0	0	0	0	1	0	0	0	0	0	0	0	0	1	k__Bacteria	p__Firmicutes	c__Clostridia	o__Clostridiales	f__Lachnospiraceae	g__	s__
296033	2	4	3	2	1	4	1	0	2	4	8	3	3	10	9	1	3	11	k__Bacteria	p__Firmicutes	c__Clostridia	o__Clostridiales	f__[Mogibacteriaceae]	g__Mogibacterium	s__
300457	0	0	0	0	0	1	0	0	0	0	0	0	0	0	0	0	0	0	k__Bacteria	p__Firmicutes	c__Clostridia	o__Clostridiales	f__Ruminococcaceae
352207	0	0	0	0	0	1	0	0	0	1	0	0	0	0	1	2	1	1	k__Bacteria	p__Firmicutes	c__Clostridia	o__Clostridiales	f__Lachnospiraceae	g__Oribacterium	s__
377946	1	3	0	0	1	1	1	1	1	0	1	0	0	0	0	1	1	1	k__Bacteria	p__Firmicutes	c__Clostridia	o__Clostridiales	f__Lachnospiraceae	g__	s__
265071	0	0	3	0	0	4	1	0	11	0	0	0	0	0	0	0	0	0	k__Bacteria	p__Bacteroidetes	c__Bacteroidia	o__Bacteroidales
4289862	1	1	2	2	0	0	0	0	0	0	1	0	0	0	0	2	1	0	k__Bacteria	p__Firmicutes	c__Clostridia	o__Clostridiales	f__	g__	s__
3452642	1	1	0	0	3	0	0	0	0	1	3	2	3	2	4	0	1	1	k__Bacteria	p__Firmicutes	c__Clostridia	o__Clostridiales	f__Ruminococcaceae	g__	s__
166206	1	3	11	2	3	11	2	3	10	3	20	24	7	11	21	2	7	55	k__Bacteria	p__Firmicutes	c__Clostridia	o__Clostridiales	f__Ruminococcaceae	g__	s__
259247	0	0	0	0	1	0	0	0	0	1	0	0	1	0	0	0	0	0	k__Bacteria	p__Firmicutes	c__Clostridia	o__Clostridiales	f__Lachnospiraceae
270462	1	0	0	1	1	0	3	2	1	0	0	0	0	0	0	0	1	0	k__Bacteria	p__Firmicutes	c__Clostridia	o__Clostridiales
194684	0	0	1	0	0	0	0	1	0	0	1	5	1	0	2	5	0	1	k__Bacteria	p__Firmicutes	c__Clostridia	o__Clostridiales	f__Lachnospiraceae	g__Coprococcus	s__
177731	0	0	6	0	0	1	0	1	2	0	0	0	0	0	0	0	0	1	k__Bacteria	p__Firmicutes	c__Clostridia	o__Clostridiales	f__Lachnospiraceae	g__	s__
162504	0	0	0	1	0	1	1	0	2	0	0	0	1	1	1	0	0	0	k__Bacteria	p__Firmicutes	c__Clostridia	o__Clostridiales	f__	g__	s__
194079	0	1	3	0	0	0	1	0	1	0	0	0	0	0	0	0	0	2	k__Bacteria	p__Firmicutes	c__Clostridia	o__Clostridiales	f__Lachnospiraceae	g__Blautia	s__
191558	2	2	1	2	1	2	1	1	1	1	0	1	1	0	0	0	0	0	k__Bacteria	p__Firmicutes	c__Clostridia	o__Clostridiales	f__Ruminococcaceae	g__	s__
972100	0	0	8	1	0	1	2	0	2	0	0	2	0	0	1	0	0	3	k__Bacteria	p__Firmicutes	c__Clostridia	o__Clostridiales	f__Lachnospiraceae	g__Coprococcus	s__
576119	0	0	0	0	0	0	0	0	0	0	0	1	0	0	0	0	0	0	k__Bacteria	p__Firmicutes	c__Clostridia	o__Clostridiales	f__[Mogibacteriaceae]	g__Mogibacterium	s__
336333	3	3	6	1	0	4	6	3	8	0	2	2	4	2	2	0	4	3	k__Bacteria	p__Firmicutes	c__Clostridia	o__Clostridiales	f__Eubacteriaceae	g__Anaerofustis	s__
336338	20	10	43	28	14	58	23	12	23	4	54	47	9	29	46	3	28	87	k__Bacteria	p__Firmicutes	c__Clostridia	o__Clostridiales	f__Clostridiaceae	g__	s__
83758	75	78	7	105	119	16	28	35	6	57	61	35	23	80	41	8	38	16	k__Bacteria	p__Bacteroidetes	c__Bacteroidia	o__Bacteroidales	f__Prevotellaceae	g__Prevotella	s__
352751	0	0	0	0	0	0	0	0	1	0	0	0	0	0	0	0	0	0	k__Bacteria	p__Firmicutes	c__Clostridia	o__Clostridiales	f__Lachnospiraceae	g__Moryella	s__
24765	1	0	0	0	0	2	0	1	1	0	0	0	0	0	0	0	0	1	k__Bacteria	p__Firmicutes	c__Clostridia	o__Clostridiales	f__	g__	s__
537747	136	98	23	372	265	206	123	86	17	268	69	83	85	420	200	86	77	53	k__Bacteria	p__Bacteroidetes	c__Bacteroidia	o__Bacteroidales	f__Prevotellaceae	g__Prevotella	s__
335786	8	13	31	11	16	46	6	6	43	12	24	21	7	33	42	2	15	25	k__Bacteria	p__Firmicutes	c__Clostridia	o__Clostridiales	f__Lachnospiraceae	g__	s__
261328	2	1	0	0	0	1	3	1	0	1	4	2	3	2	1	4	2	5	k__Bacteria	p__Firmicutes	c__Clostridia	o__Clostridiales	f__Lachnospiraceae
99264	68	90	74	40	51	42	77	93	61	149	104	136	183	59	111	213	135	114	k__Bacteria	p__Bacteroidetes	c__Bacteroidia	o__Bacteroidales	f__Prevotellaceae	g__Prevotella	s__
48325	0	6	0	1	20	0	0	13	0	0	0	0	0	0	0	0	0	0	k__Bacteria	p__Firmicutes	c__Clostridia	o__Clostridiales	f__Ruminococcaceae	g__	s__
321384	242	196	622	203	141	618	267	177	737	1	97	117	2	101	89	1	151	74	k__Bacteria	p__Bacteroidetes	c__Bacteroidia	o__Bacteroidales	f__	g__	s__
86520	117	71	87	81	31	85	119	64	126	1	52	122	2	55	94	2	51	55	k__Bacteria	p__Bacteroidetes	c__Bacteroidia	o__Bacteroidales	f__Prevotellaceae	g__Prevotella	s__
1957	51	52	35	65	30	46	49	46	43	45	40	287	41	47	276	36	64	181	k__Bacteria	p__Bacteroidetes	c__Bacteroidia	o__Bacteroidales	f__	g__	s__
1956	5	2	1	5	3	6	6	10	5	5	8	4	10	9	4	11	20	2	k__Bacteria	p__Bacteroidetes	c__Bacteroidia	o__Bacteroidales	f__	g__	s__
293801	0	1	1	2	2	2	1	1	1	26	28	10	11	34	19	12	19	8	k__Bacteria	p__Bacteroidetes	c__Bacteroidia	o__Bacteroidales	f__Prevotellaceae	g__Prevotella	s__
190208	2	2	5	0	6	3	5	0	10	3	1	2	6	1	3	0	5	3	k__Bacteria	p__Firmicutes	c__Clostridia	o__Clostridiales	f__Lachnospiraceae	g__	s__
322729	4	19	41	8	18	45	4	7	27	0	0	0	0	0	1	0	0	5	k__Bacteria	p__Firmicutes	c__Clostridia	o__Clostridiales	f__Ruminococcaceae	g__	s__
570450	1	5	3	1	2	1	2	1	1	1	3	3	2	2	0	0	4	7	k__Bacteria	p__Firmicutes	c__Clostridia	o__Clostridiales	f__	g__	s__
4412541	1	0	0	1	0	0	1	1	0	0	3	2	0	0	0	0	2	0	k__Bacteria	p__Firmicutes	c__Clostridia	o__Clostridiales	f__Ruminococcaceae	g__Ruminococcus	s__
211720	0	0	0	0	0	0	0	0	0	0	0	0	0	0	0	0	1	0	k__Bacteria	p__Proteobacteria	c__Alphaproteobacteria	o__RF32	f__	g__	s__
274387	0	0	1	1	3	0	2	1	1	0	0	0	0	1	0	0	1	1	k__Bacteria	p__Firmicutes	c__Clostridia	o__Clostridiales	f__Lachnospiraceae	g__	s__
176955	0	0	0	1	0	0	0	0	0	0	0	0	0	0	1	0	0	0	k__Bacteria	p__Firmicutes	c__Clostridia	o__Clostridiales	f__	g__	s__
353784	1	0	10	4	0	18	3	0	17	0	3	0	0	2	1	0	0	1	k__Bacteria	p__Firmicutes	c__Clostridia	o__Clostridiales
303552	2	0	0	3	3	5	6	0	0	11	1	0	0	0	0	0	0	1	k__Bacteria	p__Cyanobacteria	c__4C0d-2	o__YS2	f__	g__	s__
179384	1	0	0	0	2	0	0	0	0	0	0	0	0	0	0	0	0	0	k__Bacteria	p__Firmicutes	c__Clostridia	o__Clostridiales
292308	0	0	0	0	1	0	0	0	0	0	0	0	0	0	0	0	0	0	k__Bacteria	p__Firmicutes	c__Clostridia	o__Clostridiales	f__[Mogibacteriaceae]	g__	s__
529531	3	7	11	3	0	8	8	4	9	1	5	7	1	4	6	0	6	4	k__Bacteria	p__Firmicutes	c__Clostridia	o__Clostridiales	f__Lachnospiraceae	g__	s__
582563	0	0	0	0	0	0	0	0	0	0	0	0	0	0	1	0	0	0	k__Bacteria	p__Bacteroidetes	c__Bacteroidia	o__Bacteroidales	f__	g__	s__
583213	6	11	15	9	19	12	17	10	18	0	0	1	0	1	2	0	0	0	k__Bacteria	p__Firmicutes	c__Clostridia	o__Clostridiales	f__	g__	s__
196697	0	0	0	0	0	0	0	0	0	0	0	0	0	1	0	0	0	0	k__Bacteria	p__Firmicutes	c__Clostridia	o__Clostridiales	f__	g__	s__
1068116	6	1	2	5	1	2	5	4	2	0	4	0	1	0	1	2	1	0	k__Bacteria	p__Bacteroidetes	c__Bacteroidia	o__Bacteroidales	f__Prevotellaceae	g__Prevotella	s__
315837	1	0	1	1	0	0	0	0	0	0	0	1	0	0	1	3	1	0	k__Bacteria	p__Firmicutes	c__Clostridia	o__Clostridiales	f__Lachnospiraceae	g__	s__
216111	1	0	0	0	1	1	0	0	0	0	1	0	1	0	0	1	0	0	k__Bacteria	p__Firmicutes	c__Clostridia	o__Clostridiales	f__	g__	s__
315831	14	4	31	18	8	44	12	12	39	3	11	12	4	6	18	3	10	15	k__Bacteria	p__Firmicutes	c__Clostridia	o__Clostridiales	f__Clostridiaceae	g__	s__
178659	0	0	1	0	1	0	0	0	1	0	1	0	0	0	0	1	0	1	k__Bacteria	p__Firmicutes	c__Clostridia	o__Clostridiales	f__Lachnospiraceae	g__	s__
4453921	1	1	0	4	3	12	0	0	0	1	1	0	0	1	0	1	0	0	k__Bacteria	p__Spirochaetes	c__Spirochaetes	o__Spirochaetales	f__Spirochaetaceae	g__Treponema	s__
262314	0	0	1	3	1	0	0	1	2	1	3	3	0	1	0	0	4	1	k__Bacteria	p__Firmicutes	c__Clostridia	o__Clostridiales	f__	g__	s__
375106	0	0	2	0	0	2	0	0	0	0	1	0	1	0	2	1	0	1	k__Bacteria	p__Firmicutes	c__Clostridia	o__Clostridiales	f__Ruminococcaceae	g__	s__
23652	6	5	1	35	39	1	5	7	0	21	5	2	7	12	2	5	4	1	k__Bacteria	p__Elusimicrobia	c__Elusimicrobia	o__Elusimicrobiales	f__Elusimicrobiaceae	g__	s__
195808	0	0	0	0	0	0	0	1	1	0	0	1	0	1	1	1	0	0	k__Bacteria	p__Firmicutes	c__Clostridia	o__Clostridiales	f__Lachnospiraceae
4102199	0	1	0	0	1	1	0	0	0	0	0	0	0	0	0	0	0	1	k__Bacteria	p__Firmicutes	c__Clostridia	o__Clostridiales	f__Ruminococcaceae	g__	s__
566983	1	0	0	0	0	0	0	0	0	1	0	0	0	0	0	0	0	0	k__Bacteria	p__Bacteroidetes	c__Bacteroidia	o__Bacteroidales	f__	g__	s__
1110668	0	0	0	1	0	1	2	1	0	0	0	0	0	0	0	1	0	1	k__Bacteria	p__Firmicutes	c__Clostridia	o__Clostridiales	f__Clostridiaceae	g__Clostridium	s__
296202	4	1	3	1	1	2	2	6	3	0	3	3	0	1	0	2	2	5	k__Bacteria	p__Firmicutes	c__Clostridia	o__Clostridiales	f__	g__	s__
196349	0	1	0	0	0	0	0	0	0	0	0	0	1	0	0	0	1	0	k__Bacteria	p__Firmicutes	c__Clostridia	o__Clostridiales	f__Ruminococcaceae	g__	s__
550807	0	1	0	0	1	0	1	0	0	0	0	0	0	0	0	0	0	0	k__Bacteria	p__Firmicutes	c__Clostridia	o__Clostridiales	f__	g__	s__
4421301	0	0	0	0	0	0	0	1	1	0	2	0	0	0	1	0	0	0	k__Bacteria	p__Firmicutes	c__Clostridia	o__Clostridiales	f__	g__	s__
673363	0	0	0	0	0	1	0	0	0	0	0	0	0	0	2	0	0	0	k__Bacteria	p__Spirochaetes	c__Spirochaetes	o__Spirochaetales	f__Spirochaetaceae	g__Treponema	s__
338781	1	3	1	1	1	0	0	1	1	1	4	0	0	0	1	0	3	2	k__Bacteria	p__Firmicutes	c__Clostridia	o__Clostridiales	f__Ruminococcaceae	g__	s__
2349365	0	1	1	1	0	0	0	0	0	0	0	0	0	0	0	0	0	0	k__Bacteria	p__Firmicutes	c__Clostridia	o__Clostridiales	f__Ruminococcaceae	g__	s__
299898	0	0	0	0	0	0	1	1	0	0	0	0	0	0	0	0	0	0	k__Bacteria	p__Firmicutes	c__Clostridia	o__Clostridiales	f__Lachnospiraceae
797704	607	421	410	540	474	173	704	455	408	0	154	3	0	85	3	0	207	52	k__Bacteria	p__Firmicutes	c__Clostridia	o__Clostridiales	f__Ruminococcaceae	g__Ruminococcus	s__
298942	0	0	1	0	0	0	0	0	0	0	0	0	0	0	0	0	0	0	k__Bacteria	p__Firmicutes	c__Clostridia	o__Clostridiales	f__Lachnospiraceae	g__	s__
624373	0	0	1	2	1	1	1	1	0	0	1	0	0	0	0	0	0	0	k__Bacteria	p__Firmicutes	c__Clostridia	o__Clostridiales	f__	g__	s__
822624	0	0	0	0	0	0	0	0	0	0	0	0	0	0	0	0	0	1	k__Bacteria	p__Actinobacteria	c__Actinobacteria	o__Actinomycetales
4299664	0	0	0	0	0	0	0	2	0	0	1	4	0	1	4	0	1	4	k__Bacteria	p__Tenericutes	c__Mollicutes	o__RF39	f__	g__	s__
580093	71	46	102	33	32	83	67	35	136	50	145	166	126	129	169	78	139	404	k__Bacteria	p__Firmicutes	c__Clostridia	o__Clostridiales	f__	g__	s__
580090	1	0	6	1	0	2	2	1	6	0	2	1	2	0	0	2	0	1	k__Bacteria	p__Firmicutes	c__Clostridia	o__Clostridiales	f__	g__	s__
335003	2	0	1	0	1	0	2	0	0	0	1	0	0	0	0	3	1	1	k__Bacteria	p__Firmicutes	c__Clostridia	o__Clostridiales	f__	g__	s__
825939	2	3	0	3	4	1	2	1	3	4	25	14	0	28	13	2	23	21	k__Bacteria	p__Firmicutes	c__Clostridia	o__Clostridiales	f__	g__	s__
2876158	1	0	0	1	0	0	0	0	0	0	0	0	0	0	0	0	0	0	k__Bacteria	p__Firmicutes	c__Clostridia	o__Clostridiales	f__Lachnospiraceae
158027	1	2	0	1	0	0	0	0	0	0	0	0	0	0	0	0	0	0	k__Bacteria	p__Firmicutes	c__Clostridia	o__Clostridiales	f__Ruminococcaceae	g__	s__
315160	1	1	0	5	7	2	0	2	0	0	0	0	0	0	0	0	0	0	k__Bacteria	p__Bacteroidetes	c__Bacteroidia	o__Bacteroidales	f__Prevotellaceae	g__Prevotella	s__
82965	112	63	112	129	95	193	99	72	81	326	204	124	213	414	248	196	177	63	k__Bacteria	p__Bacteroidetes	c__Bacteroidia	o__Bacteroidales	f__Prevotellaceae	g__Prevotella	s__
277293	0	0	0	0	0	1	0	0	3	1	0	1	0	1	0	1	0	0	k__Bacteria	p__Firmicutes	c__Clostridia	o__Clostridiales
209576	18	22	8	32	40	17	35	30	8	6	7	4	11	16	6	7	7	0	k__Bacteria	p__Bacteroidetes	c__Bacteroidia	o__Bacteroidales	f__Prevotellaceae	g__Prevotella	s__melaninogenica
334661	1	0	0	0	0	0	0	0	0	0	0	0	0	0	0	0	1	0	k__Bacteria	p__Firmicutes	c__Clostridia	o__Clostridiales	f__	g__	s__
287608	1	5	1	2	6	2	0	1	2	17	12	3	33	18	4	20	9	2	k__Bacteria	p__Firmicutes	c__Clostridia	o__Clostridiales	f__Ruminococcaceae	g__Ruminococcus	s__bromii
327656	2	0	1	2	5	0	3	3	7	6	1	0	4	0	0	9	9	0	k__Bacteria	p__Firmicutes	c__Clostridia	o__Clostridiales	f__	g__	s__
556899	0	0	4	0	0	3	0	0	4	0	0	0	0	0	0	0	0	0	k__Bacteria	p__Bacteroidetes	c__Bacteroidia	o__Bacteroidales	f__	g__	s__
297133	0	0	0	0	0	0	0	0	0	0	1	0	0	0	0	0	0	0	k__Bacteria	p__Firmicutes	c__Clostridia	o__Clostridiales	f__Ruminococcaceae	g__	s__
227285	0	0	0	5	1	0	0	0	0	0	0	0	0	0	0	0	0	0	k__Bacteria	p__Bacteroidetes	c__Bacteroidia	o__Bacteroidales	f__Prevotellaceae	g__Prevotella	s__
578985	0	1	6	1	4	3	0	0	2	0	0	0	0	0	0	0	0	0	k__Bacteria	p__Bacteroidetes	c__Bacteroidia	o__Bacteroidales	f__	g__	s__
3346458	38	35	46	26	26	26	66	23	65	18	64	103	58	26	46	14	68	147	k__Bacteria	p__Firmicutes	c__Clostridia	o__Clostridiales	f__Lachnospiraceae	g__Butyrivibrio	s__
294440	0	0	1	1	0	3	0	3	0	0	0	0	0	0	0	0	0	0	k__Bacteria	p__Firmicutes	c__Clostridia	o__Clostridiales	f__Lachnospiraceae
327387	0	1	0	3	2	0	1	0	0	0	0	0	0	3	0	0	0	0	k__Bacteria	p__Firmicutes	c__Clostridia	o__Clostridiales	f__Ruminococcaceae	g__Ruminococcus	s__
2093	8	8	2	11	9	6	6	6	2	9	5	1	1	32	15	1	2	9	k__Bacteria	p__Bacteroidetes	c__Bacteroidia	o__Bacteroidales	f__Prevotellaceae	g__Prevotella	s__
570607	0	0	0	0	0	0	0	0	0	0	1	0	0	1	0	0	1	0	k__Bacteria	p__Bacteroidetes	c__Bacteroidia	o__Bacteroidales	f__	g__	s__
274521	0	1	0	0	0	0	0	0	0	0	0	0	0	0	0	1	0	0	k__Bacteria	p__Firmicutes	c__Clostridia	o__Clostridiales	f__	g__	s__
522702	0	0	0	0	1	0	0	1	0	0	4	1	0	0	0	0	1	0	k__Bacteria	p__Verrucomicrobia	c__Verruco-5	o__WCHB1-41	f__RFP12	g__	s__
254248	0	0	3	0	0	0	0	0	1	0	0	0	0	0	0	0	0	0	k__Bacteria	p__Bacteroidetes	c__Bacteroidia	o__Bacteroidales	f__	g__	s__
4427335	0	0	0	0	1	0	0	0	0	0	0	1	0	0	0	0	0	1	k__Bacteria	p__Firmicutes	c__Clostridia	o__Clostridiales	f__	g__	s__
905211	0	0	0	0	1	1	0	0	0	0	1	0	0	0	0	0	0	0	k__Bacteria	p__Actinobacteria	c__Actinobacteria	o__Actinomycetales	f__Micrococcaceae	g__Micrococcus	s__
297799	16	34	124	24	25	112	31	26	88	0	2	2	0	3	0	0	0	7	k__Bacteria	p__Firmicutes	c__Clostridia	o__Clostridiales	f__Ruminococcaceae	g__	s__
301547	0	0	0	0	0	2	0	0	1	0	0	0	0	0	0	0	0	0	k__Bacteria	p__Firmicutes	c__Clostridia	o__Clostridiales	f__Ruminococcaceae	g__	s__
300152	0	1	0	0	0	0	0	0	0	0	0	0	0	0	0	0	0	0	k__Bacteria	p__Firmicutes	c__Clostridia	o__Clostridiales	f__Lachnospiraceae	g__Coprococcus	s__
542737	6	4	10	7	2	3	12	6	16	2	10	3	2	6	4	0	3	1	k__Bacteria	p__Firmicutes	c__Clostridia	o__Clostridiales	f__Lachnospiraceae	g__Butyrivibrio	s__
538256	7	22	2	30	19	26	6	15	13	8	20	4	1	30	56	4	14	20	k__Bacteria	p__Bacteroidetes	c__Bacteroidia	o__Bacteroidales	f__Prevotellaceae	g__Prevotella	s__
168812	0	0	0	0	0	1	0	0	0	0	0	0	0	0	0	0	0	0	k__Bacteria	p__Bacteroidetes	c__Bacteroidia	o__Bacteroidales	f__	g__	s__
107586	11	18	5	55	74	44	14	25	7	1	3	2	1	20	8	0	4	2	k__Bacteria	p__Bacteroidetes	c__Bacteroidia	o__Bacteroidales	f__Prevotellaceae	g__Prevotella	s__
329497	1	0	0	0	0	0	0	0	0	0	0	0	0	0	0	0	0	0	k__Bacteria	p__Firmicutes	c__Clostridia	o__Clostridiales	f__[Mogibacteriaceae]	g__	s__
4391448	0	0	0	0	0	1	0	0	0	0	1	0	0	0	0	0	0	0	k__Bacteria	p__Firmicutes	c__Clostridia	o__Clostridiales	f__Lachnospiraceae	g__	s__
672919	25	18	28	28	12	10	30	31	18	162	146	195	260	54	154	507	125	276	k__Bacteria	p__Firmicutes	c__Clostridia	o__Clostridiales	f__Lachnospiraceae	g__	s__
295427	0	0	2	1	0	7	1	0	3	0	0	0	0	0	0	0	0	0	k__Bacteria	p__Firmicutes	c__Clostridia	o__Clostridiales	f__	g__	s__
179719	0	0	1	0	0	0	0	1	0	0	1	0	0	0	0	0	0	0	k__Bacteria	p__Firmicutes	c__Clostridia	o__Clostridiales	f__	g__	s__
196597	0	0	0	1	1	0	0	1	1	0	0	0	0	0	0	0	0	0	k__Bacteria	p__Firmicutes	c__Clostridia	o__Clostridiales
174763	0	0	0	0	0	0	1	0	0	0	0	0	0	0	0	0	0	0	k__Bacteria	p__Firmicutes	c__Clostridia	o__Clostridiales	f__Lachnospiraceae	g__	s__
269063	0	1	2	0	0	0	1	0	0	0	16	0	1	0	0	0	0	1	k__Bacteria	p__Proteobacteria	c__Betaproteobacteria	o__Burkholderiales	f__Comamonadaceae	g__Delftia	s__
4319107	2	1	4	1	1	0	5	3	2	0	0	0	0	0	0	0	0	0	k__Bacteria	p__Firmicutes	c__Clostridia	o__Clostridiales	f__	g__	s__
180826	0	6	0	3	5	0	0	1	2	0	0	0	0	1	0	0	0	0	k__Bacteria	p__Firmicutes	c__Clostridia	o__Clostridiales	f__Ruminococcaceae	g__Ruminococcus	s__
346457	0	0	6	0	0	3	0	0	0	0	0	0	0	0	0	0	0	0	k__Bacteria	p__Firmicutes	c__Clostridia	o__Clostridiales
346455	2	2	18	4	6	7	7	6	13	1	4	0	1	4	0	1	6	5	k__Bacteria	p__Firmicutes	c__Clostridia	o__Clostridiales
37723	2	1	2	0	0	0	0	0	1	0	2	0	0	0	0	0	2	2	k__Bacteria	p__Firmicutes	c__Clostridia	o__Clostridiales	f__Lachnospiraceae
1656581	0	0	1	1	1	1	1	1	1	1	0	1	0	0	0	1	0	0	k__Bacteria	p__Firmicutes	c__Clostridia	o__Clostridiales	f__Lachnospiraceae	g__	s__
4426874	0	0	0	0	0	0	0	1	2	0	0	0	1	0	0	2	1	1	k__Bacteria	p__Firmicutes	c__Clostridia	o__Clostridiales	f__Lachnospiraceae
591099	0	0	0	0	0	0	0	1	0	0	0	0	0	0	0	0	0	1	k__Bacteria	p__Proteobacteria	c__Gammaproteobacteria	o__Aeromonadales	f__Succinivibrionaceae	g__Succinivibrio	s__
289941	1	1	0	2	2	1	2	1	0	0	2	0	1	0	2	0	1	0	k__Bacteria	p__Bacteroidetes	c__Bacteroidia	o__Bacteroidales	f__Prevotellaceae	g__Prevotella	s__
289944	4	6	8	1	1	7	5	2	9	0	0	0	0	1	4	0	2	1	k__Bacteria	p__Firmicutes	c__Clostridia	o__Clostridiales	f__	g__	s__
146950	0	1	1	0	0	0	0	1	0	0	2	2	1	0	0	0	2	2	k__Bacteria	p__Firmicutes	c__Clostridia	o__Clostridiales	f__Ruminococcaceae	g__	s__
189866	0	0	0	0	0	0	1	0	0	0	0	0	0	0	0	0	1	1	k__Bacteria	p__Firmicutes	c__Clostridia	o__Clostridiales	f__Lachnospiraceae	g__	s__
189867	0	0	2	0	0	2	0	1	1	0	0	0	0	0	0	0	0	0	k__Bacteria	p__Firmicutes	c__Clostridia	o__Clostridiales	f__Ruminococcaceae	g__Oscillospira	s__
322552	1	1	1	6	10	6	5	5	0	2	11	0	6	13	0	1	10	0	k__Bacteria	p__Firmicutes	c__Clostridia	o__Clostridiales	f__Ruminococcaceae	g__Ruminococcus	s__
169147	1	0	0	0	0	1	0	0	0	0	0	0	1	0	0	2	0	1	k__Bacteria	p__Firmicutes	c__Clostridia	o__Clostridiales	f__	g__	s__
416001	0	0	0	1	0	2	0	0	0	0	0	0	0	0	0	0	0	0	k__Bacteria	p__Elusimicrobia	c__Elusimicrobia	o__Elusimicrobiales	f__Elusimicrobiaceae	g__Elusimicrobium	s__
313336	0	0	0	0	0	0	0	0	1	0	0	0	0	0	0	0	0	0	k__Bacteria	p__Firmicutes	c__Clostridia	o__Clostridiales	f__Lachnospiraceae
350301	1	0	0	1	0	0	0	0	0	0	2	1	0	0	0	0	2	1	k__Bacteria	p__Firmicutes	c__Clostridia	o__Clostridiales	f__Lachnospiraceae
4446740	25	50	45	136	130	94	22	24	16	10	20	131	8	27	302	7	11	72	k__Bacteria	p__Firmicutes	c__Clostridia	o__Clostridiales	f__Ruminococcaceae	g__Oscillospira	s__
4446741	9	14	35	6	6	17	15	6	24	10	18	7	12	4	7	9	14	27	k__Bacteria	p__Firmicutes	c__Clostridia	o__Clostridiales	f__Lachnospiraceae	g__	s__
941632	0	0	0	0	0	0	0	0	0	0	0	1	0	0	0	0	0	3	k__Bacteria	p__Actinobacteria	c__Actinobacteria	o__Actinomycetales	f__Corynebacteriaceae	g__Corynebacterium	s__
848968	22	14	8	32	55	45	24	15	8	3	1	6	1	11	9	1	3	4	k__Bacteria	p__Bacteroidetes	c__Bacteroidia	o__Bacteroidales	f__Prevotellaceae	g__Prevotella	s__
541394	17	14	24	9	8	20	22	10	16	3	8	4	5	3	3	2	14	11	k__Bacteria	p__Firmicutes	c__Clostridia	o__Clostridiales	f__	g__	s__
171718	1	0	1	0	0	0	0	0	0	0	0	0	0	0	0	0	0	0	k__Bacteria	p__Firmicutes	c__Clostridia	o__Clostridiales	f__Lachnospiraceae	g__	s__
238558	2	1	3	2	0	5	0	1	3	0	0	0	0	0	0	0	0	0	k__Bacteria	p__Firmicutes	c__Clostridia	o__Clostridiales	f__Lachnospiraceae
197341	19	23	51	18	22	23	46	17	55	1	11	1	2	2	1	2	9	10	k__Bacteria	p__Firmicutes	c__Clostridia	o__Clostridiales	f__Lachnospiraceae
589852	0	0	0	0	1	1	0	0	0	0	0	0	0	0	0	0	1	0	k__Bacteria	p__Firmicutes	c__Clostridia	o__Clostridiales	f__Lachnospiraceae
258461	1	0	8	0	1	0	2	0	6	0	3	1	1	0	2	2	1	2	k__Bacteria	p__Firmicutes	c__Clostridia	o__Clostridiales	f__Lachnospiraceae	g__Blautia	s__
311677	0	0	0	0	1	0	0	0	0	0	1	0	0	1	1	0	0	0	k__Bacteria	p__Firmicutes	c__Clostridia	o__Clostridiales	f__	g__	s__
261634	2	3	9	0	1	0	3	3	5	0	1	0	0	0	0	0	1	1	k__Bacteria	p__Firmicutes	c__Clostridia	o__Clostridiales	f__Lachnospiraceae	g__Blautia	s__
181529	3	0	1	1	1	2	3	1	4	2	9	5	6	0	2	5	0	4	k__Bacteria	p__Firmicutes	c__Clostridia	o__Clostridiales	f__Lachnospiraceae	g__	s__
168625	0	0	1	0	0	1	0	0	0	0	0	0	0	1	0	0	0	0	k__Bacteria	p__Firmicutes	c__Clostridia	o__Clostridiales	f__	g__	s__
155059	1	1	1	2	1	5	0	0	0	0	3	3	2	12	7	1	1	2	k__Bacteria	p__Firmicutes	c__Clostridia	o__Clostridiales	f__Ruminococcaceae	g__	s__
333949	6	1	6	5	0	0	7	4	2	6	10	6	8	1	4	3	2	13	k__Bacteria	p__Firmicutes	c__Clostridia	o__Clostridiales	f__Lachnospiraceae	g__Roseburia	s__
318408	0	0	1	0	1	1	0	0	0	0	0	0	0	0	0	0	0	0	k__Bacteria	p__Firmicutes	c__Clostridia	o__Clostridiales	f__	g__	s__
575756	10	7	0	8	5	0	7	8	4	0	2	1	0	0	0	2	1	2	k__Bacteria	p__Firmicutes	c__Clostridia	o__Clostridiales	f__	g__	s__
180215	33	26	36	17	23	9	49	28	38	12	36	35	27	20	14	37	37	36	k__Bacteria	p__Firmicutes	c__Clostridia	o__Clostridiales	f__Lachnospiraceae
101672	31	116	267	57	149	229	36	114	272	0	2	1	1	0	1	0	1	12	k__Bacteria	p__Firmicutes	c__Clostridia	o__Clostridiales	f__Christensenellaceae	g__	s__
4298020	0	0	0	0	0	0	0	0	0	0	0	0	0	0	0	0	0	1	k__Bacteria	p__Bacteroidetes	c__Bacteroidia	o__Bacteroidales	f__	g__	s__
300435	0	1	0	2	4	0	0	1	0	0	0	0	0	0	0	0	0	0	k__Bacteria	p__Firmicutes	c__Clostridia	o__Clostridiales	f__Ruminococcaceae	g__Ruminococcus	s__
1743216	0	0	0	0	0	0	1	1	0	1	0	2	1	1	0	3	1	1	k__Bacteria	p__Firmicutes	c__Clostridia	o__Clostridiales	f__Lachnospiraceae	g__	s__
590763	2	0	3	2	0	2	0	0	6	2	1	1	3	6	2	1	2	2	k__Bacteria	p__Firmicutes	c__Clostridia	o__Clostridiales	f__Lachnospiraceae	g__	s__
590765	0	3	2	0	1	0	0	0	2	0	0	0	0	0	0	0	0	0	k__Bacteria	p__Firmicutes	c__Clostridia	o__Clostridiales	f__Ruminococcaceae	g__	s__
529873	0	0	1	0	0	0	0	0	0	0	0	0	0	0	0	0	1	0	k__Bacteria	p__Firmicutes	c__Clostridia	o__Clostridiales	f__Lachnospiraceae
308419	1	0	0	1	0	0	0	0	0	0	0	0	0	0	0	0	0	0	k__Bacteria	p__Firmicutes	c__Clostridia	o__Clostridiales	f__Ruminococcaceae
352222	0	0	0	0	0	0	0	0	0	0	0	0	0	0	0	0	0	1	k__Bacteria	p__Firmicutes	c__Clostridia	o__Clostridiales	f__	g__	s__
811513	1	2	0	0	0	0	1	0	1	4	5	5	2	6	5	1	2	5	k__Bacteria	p__Firmicutes	c__Clostridia	o__Clostridiales	f__[Mogibacteriaceae]	g__	s__
556936	7	0	0	6	5	1	9	3	0	4	2	0	0	10	3	2	2	0	k__Bacteria	p__Cyanobacteria	c__4C0d-2	o__YS2	f__	g__	s__
4410166	0	0	0	0	0	0	0	0	0	1	0	0	0	0	0	0	0	0	k__Bacteria	p__Bacteroidetes	c__Bacteroidia	o__Bacteroidales	f__Prevotellaceae	g__Prevotella	s__copri
354105	24	62	13	53	67	34	37	56	24	0	19	9	0	11	10	0	15	17	k__Bacteria	p__Bacteroidetes	c__Bacteroidia	o__Bacteroidales	f__[Paraprevotellaceae]
817944	22	13	21	34	20	18	40	19	32	16	25	31	35	28	21	33	18	20	k__Bacteria	p__Bacteroidetes	c__Bacteroidia	o__Bacteroidales	f__Prevotellaceae	g__Prevotella	s__
301392	0	0	0	0	0	1	0	0	0	0	0	0	0	0	0	0	0	0	k__Bacteria	p__Firmicutes	c__Clostridia	o__Clostridiales	f__Ruminococcaceae	g__	s__
311206	33	49	27	17	18	9	34	61	34	24	107	176	190	12	37	254	115	129	k__Bacteria	p__Firmicutes	c__Clostridia	o__Clostridiales	f__Lachnospiraceae	g__Coprococcus	s__
314930	60	66	75	54	51	114	38	68	66	5	13	14	2	15	15	2	7	16	k__Bacteria	p__Bacteroidetes	c__Bacteroidia	o__Bacteroidales	f__Prevotellaceae	g__Prevotella	s__
300383	1	0	1	2	3	3	1	3	2	0	1	3	0	0	0	1	0	1	k__Bacteria	p__Firmicutes	c__Clostridia	o__Clostridiales	f__Lachnospiraceae
532795	2	3	8	3	2	2	4	5	6	4	7	7	3	6	2	3	5	14	k__Bacteria	p__Firmicutes	c__Clostridia	o__Clostridiales	f__	g__	s__
205661	14	2	1	9	2	2	8	1	4	85	51	45	81	53	76	129	84	51	k__Bacteria	p__Bacteroidetes	c__Bacteroidia	o__Bacteroidales	f__	g__	s__
635449	0	0	0	0	0	1	2	1	0	0	0	0	1	2	2	1	0	2	k__Bacteria	p__Firmicutes	c__Clostridia	o__Clostridiales	f__Lachnospiraceae	g__	s__
259224	40	5	16	37	7	14	49	15	16	8	86	81	15	48	49	11	107	26	k__Bacteria	p__Bacteroidetes	c__Bacteroidia	o__Bacteroidales	f__S24-7	g__	s__
100852	2	4	22	152	157	134	2	3	6	10	2	3	0	62	28	0	3	1	k__Bacteria	p__Bacteroidetes	c__Bacteroidia	o__Bacteroidales	f__RF16	g__	s__
100850	1268	1910	1119	786	1037	971	1205	2065	1377	404	709	1095	489	629	843	457	792	628	k__Bacteria	p__Bacteroidetes	c__Bacteroidia	o__Bacteroidales	f__Prevotellaceae	g__Prevotella	s__
292150	0	0	8	0	0	5	0	0	7	0	0	0	0	0	0	0	0	0	k__Bacteria	p__Bacteroidetes	c__Bacteroidia	o__Bacteroidales	f__	g__	s__
191573	0	0	1	0	0	0	0	0	0	0	0	0	0	0	0	0	0	0	k__Bacteria	p__Firmicutes	c__Clostridia	o__Clostridiales	f__	g__	s__
298178	0	1	1	0	1	2	1	0	0	0	0	0	0	0	0	0	0	0	k__Bacteria	p__Firmicutes	c__Clostridia	o__Clostridiales
351881	0	0	0	0	0	0	0	1	0	2	0	0	1	1	0	0	0	0	k__Bacteria	p__Firmicutes	c__Clostridia	o__Clostridiales	f__	g__	s__
247757	0	0	0	2	1	1	0	0	0	1	0	0	0	3	0	0	0	0	k__Bacteria	p__Actinobacteria	c__Coriobacteriia	o__Coriobacteriales	f__Coriobacteriaceae	g__Atopobium
309544	0	0	6	7	2	8	0	0	1	0	0	0	0	0	0	0	0	0	k__Bacteria	p__Tenericutes	c__Mollicutes	o__Anaeroplasmatales	f__Anaeroplasmataceae	g__Anaeroplasma	s__
439880	0	0	0	0	1	0	0	0	0	0	0	0	0	0	0	0	0	0	k__Bacteria	p__Firmicutes	c__Clostridia	o__Clostridiales	f__Ruminococcaceae	g__Oscillospira	s__
362037	0	0	1	0	0	0	0	0	0	0	0	0	0	0	0	0	0	0	k__Bacteria	p__Firmicutes	c__Clostridia	o__Clostridiales	f__Lachnospiraceae	g__Blautia	s__
2407149	0	2	0	1	0	1	0	0	0	0	0	0	0	0	0	0	0	1	k__Bacteria	p__Firmicutes	c__Clostridia	o__Clostridiales	f__Lachnospiraceae
45515	0	0	0	1	0	0	0	0	0	6	1	4	4	2	2	23	11	57	k__Bacteria	p__Firmicutes	c__Clostridia	o__Clostridiales	f__Veillonellaceae	g__	s__
2172	0	0	0	0	0	0	0	0	0	5	10	0	4	3	0	4	6	1	k__Bacteria	p__Bacteroidetes	c__Bacteroidia	o__Bacteroidales	f__Prevotellaceae	g__Prevotella	s__
3882606	0	0	0	0	0	0	0	0	0	1	0	1	1	1	4	2	2	0	k__Bacteria	p__Firmicutes	c__Clostridia	o__Clostridiales	f__Ruminococcaceae	g__	s__
275366	1	0	1	0	3	0	2	0	3	0	0	0	0	0	0	0	1	0	k__Bacteria	p__Firmicutes	c__Clostridia	o__Clostridiales	f__Lachnospiraceae	g__	s__
578240	8	3	7	7	5	2	2	4	3	6	7	15	15	7	10	5	4	11	k__Bacteria	p__Spirochaetes	c__Spirochaetes	o__Spirochaetales	f__Spirochaetaceae	g__Treponema	s__
346595	1	0	0	1	0	0	1	0	0	0	0	0	0	0	0	0	0	0	k__Bacteria	p__Firmicutes	c__Clostridia	o__Clostridiales	f__	g__	s__
521913	5	2	1	0	3	3	4	3	2	1	6	8	8	3	5	2	11	6	k__Bacteria	p__Firmicutes	c__Clostridia	o__Clostridiales	f__Lachnospiraceae	g__	s__
190220	35	17	56	90	45	62	40	17	51	21	46	124	20	16	157	19	29	115	k__Bacteria	p__Firmicutes	c__Clostridia	o__Clostridiales	f__Ruminococcaceae	g__Oscillospira	s__
714212	13	10	4	20	23	8	14	35	0	150	12	12	74	61	32	123	17	6	k__Bacteria	p__Bacteroidetes	c__Bacteroidia	o__Bacteroidales	f__Prevotellaceae	g__Prevotella
294302	0	0	0	0	0	0	0	0	0	0	0	0	0	0	0	0	0	1	k__Bacteria	p__Firmicutes	c__Clostridia	o__Clostridiales	f__Lachnospiraceae	g__	s__
164811	2	1	2	1	2	1	2	2	3	2	0	0	1	1	0	0	1	0	k__Bacteria	p__Firmicutes	c__Clostridia	o__Clostridiales	f__Lachnospiraceae	g__	s__
570471	2	3	1	1	7	2	0	2	1	18	4	2	5	9	11	2	2	5	k__Bacteria	p__Firmicutes	c__Clostridia	o__Clostridiales	f__[Mogibacteriaceae]	g__	s__
330996	0	0	2	0	0	0	2	1	0	0	1	0	0	0	0	0	0	0	k__Bacteria	p__Firmicutes	c__Clostridia	o__Clostridiales	f__	g__	s__
770714	0	2	0	1	5	4	1	0	3	0	0	0	0	0	0	0	0	1	k__Bacteria	p__Firmicutes	c__Clostridia	o__Clostridiales	f__Ruminococcaceae	g__	s__
330992	0	0	0	0	0	1	0	0	0	0	0	0	0	0	0	0	0	0	k__Bacteria	p__Firmicutes	c__Clostridia	o__Clostridiales	f__Lachnospiraceae	g__	s__
211212	0	0	0	1	0	0	0	0	0	0	0	0	0	0	0	0	0	0	k__Bacteria	p__Firmicutes	c__Clostridia	o__Clostridiales	f__Lachnospiraceae
291938	1	0	0	0	0	0	0	0	0	0	0	0	0	0	0	0	0	0	k__Bacteria	p__Firmicutes	c__Clostridia	o__Clostridiales	f__Lachnospiraceae	g__	s__
265425	260	328	218	128	152	179	308	363	330	118	197	334	116	168	265	128	304	221	k__Bacteria	p__Bacteroidetes	c__Bacteroidia	o__Bacteroidales	f__Prevotellaceae	g__Prevotella	s__
562425	0	0	0	0	0	0	0	0	0	0	0	0	0	0	0	0	0	1	k__Bacteria	p__Firmicutes	c__Clostridia	o__Clostridiales	f__Lachnospiraceae	g__Butyrivibrio	s__
554653	2	4	1	2	7	2	6	6	1	4	5	2	10	0	0	10	3	0	k__Bacteria	p__Bacteroidetes	c__Bacteroidia	o__Bacteroidales	f__S24-7	g__	s__
207023	0	0	0	0	0	0	0	0	0	40	0	4	41	2	2	38	0	4	k__Bacteria	p__Tenericutes	c__Mollicutes	o__RF39	f__	g__	s__
538302	0	0	14	0	0	5	0	0	10	0	0	0	0	0	0	0	0	0	k__Bacteria	p__Firmicutes	c__Clostridia	o__Clostridiales	f__Ruminococcaceae	g__	s__
837396	0	0	0	0	0	0	0	0	0	0	0	0	0	0	1	0	0	0	k__Bacteria	p__Firmicutes	c__Clostridia	o__Clostridiales	f__	g__	s__
172891	0	1	35	0	0	57	0	0	15	0	0	0	0	0	1	0	0	0	k__Bacteria	p__Bacteroidetes	c__Bacteroidia	o__Bacteroidales	f__	g__	s__
4457480	0	0	1	0	0	0	0	0	3	0	0	0	0	0	0	0	0	0	k__Bacteria	p__Firmicutes	c__Clostridia	o__Clostridiales	f__Ruminococcaceae	g__	s__
175377	0	0	1	0	0	1	0	1	0	0	0	1	0	1	1	1	0	3	k__Bacteria	p__Firmicutes	c__Clostridia	o__Clostridiales	f__Ruminococcaceae	g__	s__
332043	9	1	0	2	2	0	9	2	6	0	2	2	0	0	0	3	10	7	k__Bacteria	p__Firmicutes	c__Clostridia	o__Clostridiales	f__Ruminococcaceae	g__Ruminococcus	s__flavefaciens
172895	2	6	6	2	3	1	3	1	4	4	3	14	3	5	20	1	2	30	k__Bacteria	p__Actinobacteria	c__Coriobacteriia	o__Coriobacteriales	f__Coriobacteriaceae	g__	s__
146564	0	0	0	0	0	0	0	0	1	0	0	1	0	0	0	1	0	0	k__Bacteria	p__Firmicutes	c__Clostridia	o__Clostridiales	f__	g__	s__
1087825	0	1	0	0	0	1	0	0	0	0	0	0	0	0	0	0	0	0	k__Bacteria	p__Firmicutes	c__Clostridia	o__Clostridiales	f__Lachnospiraceae	g__	s__
347466	147	181	498	96	123	161	176	149	351	3	14	9	0	12	10	1	25	35	k__Bacteria	p__Firmicutes	c__Clostridia	o__Clostridiales	f__Lachnospiraceae	g__	s__
4308127	0	0	1	0	0	0	0	0	0	0	0	0	0	0	0	0	0	0	k__Bacteria	p__Tenericutes	c__Mollicutes	o__RF39	f__	g__	s__
311446	0	1	6	0	0	9	0	0	7	0	0	0	0	0	0	0	0	0	k__Bacteria	p__Firmicutes	c__Clostridia	o__Clostridiales	f__Ruminococcaceae	g__	s__
343778	0	0	0	0	0	0	0	0	0	0	0	0	0	0	0	1	0	0	k__Bacteria	p__Firmicutes	c__Clostridia	o__Clostridiales	f__	g__	s__
311443	100	67	61	62	54	63	93	78	79	128	38	74	43	71	110	91	98	46	k__Bacteria	p__Bacteroidetes	c__Bacteroidia	o__Bacteroidales	f__	g__	s__
725402	0	1	0	0	0	0	0	0	0	0	0	0	0	0	0	0	0	1	k__Bacteria	p__Proteobacteria	c__Betaproteobacteria	o__Burkholderiales	f__Alcaligenaceae	g__Pigmentiphaga	s__
290559	0	0	0	0	0	0	1	0	0	0	0	0	0	0	0	0	0	0	k__Bacteria	p__Firmicutes	c__Clostridia	o__Clostridiales	f__	g__	s__
613933	25	44	50	21	17	21	44	42	55	9	60	41	30	7	14	31	43	56	k__Bacteria	p__Firmicutes	c__Clostridia	o__Clostridiales	f__	g__	s__
288394	0	0	0	0	0	1	0	0	0	0	0	0	0	0	0	0	0	0	k__Bacteria	p__Firmicutes	c__Clostridia	o__Clostridiales	f__Ruminococcaceae	g__	s__
314438	2	1	3	0	1	1	1	0	2	0	0	0	0	0	0	0	0	0	k__Bacteria	p__Firmicutes	c__Clostridia	o__Clostridiales	f__Ruminococcaceae	g__	s__
314433	0	0	0	1	0	0	1	0	0	0	0	0	0	0	0	0	0	0	k__Bacteria	p__Firmicutes	c__Clostridia	o__Clostridiales	f__Lachnospiraceae	g__	s__
4452051	99	109	207	83	115	74	165	142	201	120	141	79	106	110	78	175	137	112	k__Bacteria	p__Firmicutes	c__Clostridia	o__Clostridiales	f__Lachnospiraceae	g__	s__
195865	0	1	1	0	0	1	1	0	1	0	0	0	0	0	0	0	0	0	k__Bacteria	p__Firmicutes	c__Clostridia	o__Clostridiales	f__Lachnospiraceae	g__Coprococcus	s__
2986828	2	1	0	5	1	0	5	1	0	7	2	10	9	3	11	9	3	28	k__Bacteria	p__Firmicutes	c__Clostridia	o__Clostridiales	f__Lachnospiraceae	g__	s__
306469	0	0	0	0	0	0	0	1	0	0	0	0	0	0	0	0	0	1	k__Bacteria	p__Firmicutes	c__Clostridia	o__Clostridiales
648559	0	0	0	0	1	0	0	0	0	0	1	0	0	0	0	0	0	0	k__Bacteria	p__Firmicutes	c__Clostridia	o__Clostridiales	f__Ruminococcaceae	g__Ruminococcus	s__
1110647	0	0	0	0	0	0	0	0	0	0	0	0	2	0	0	0	0	0	k__Bacteria	p__Firmicutes	c__Clostridia	o__Clostridiales	f__	g__	s__
368412	0	1	0	0	0	0	0	0	0	0	0	0	0	0	0	1	0	0	k__Bacteria	p__Firmicutes	c__Clostridia	o__Clostridiales	f__	g__	s__
328816	0	0	0	0	0	0	0	0	0	0	0	0	0	2	0	0	0	0	k__Bacteria	p__Firmicutes	c__Clostridia	o__Clostridiales	f__[Mogibacteriaceae]	g__	s__
691191	8	7	0	6	7	4	12	7	5	6	4	2	3	10	3	7	6	0	k__Bacteria	p__Bacteroidetes	c__Bacteroidia	o__Bacteroidales	f__Prevotellaceae	g__Prevotella	s__
194734	1	0	0	1	0	0	0	1	2	0	1	0	0	0	0	1	1	0	k__Bacteria	p__Firmicutes	c__Clostridia	o__Clostridiales	f__Lachnospiraceae	g__Coprococcus	s__
39443	1	0	2	1	0	2	0	0	5	0	1	1	0	0	1	0	3	1	k__Bacteria	p__TM7	c__TM7-3	o__CW040	f__F16	g__	s__
174538	0	0	0	0	1	0	0	0	0	0	0	0	0	0	0	0	0	0	k__Bacteria	p__Bacteroidetes	c__Bacteroidia	o__Bacteroidales	f__Prevotellaceae	g__Prevotella	s__
3251419	0	1	0	0	0	1	0	0	0	0	0	0	0	0	0	0	0	0	k__Bacteria	p__Firmicutes	c__Clostridia	o__Clostridiales	f__Lachnospiraceae	g__	s__
585178	48	75	469	34	46	258	59	54	317	53	61	107	48	41	79	47	72	181	k__Bacteria	p__Firmicutes	c__Clostridia	o__Clostridiales	f__Lachnospiraceae	g__Shuttleworthia	s__
44827	0	1	0	0	0	0	0	0	0	0	0	0	0	0	0	0	0	1	k__Bacteria	p__Firmicutes	c__Clostridia	o__Clostridiales	f__Ruminococcaceae	g__Ruminococcus	s__flavefaciens
1633194	0	0	0	1	0	1	0	1	0	0	1	1	0	0	4	0	0	0	k__Bacteria	p__Firmicutes	c__Clostridia	o__Clostridiales	f__Ruminococcaceae	g__	s__
305841	0	0	0	0	0	0	0	0	0	0	0	0	0	0	0	0	1	0	k__Bacteria	p__Firmicutes	c__Clostridia	o__Clostridiales	f__Lachnospiraceae
610910	0	0	1	0	1	3	0	0	1	0	0	0	0	0	0	0	0	0	k__Bacteria	p__Spirochaetes	c__Spirochaetes	o__Spirochaetales	f__Spirochaetaceae	g__Treponema	s__
258895	0	0	0	0	0	1	2	0	0	0	0	0	0	0	0	0	0	0	k__Bacteria	p__Firmicutes	c__Clostridia	o__Clostridiales	f__	g__	s__
189057	0	0	1	0	0	0	0	0	0	0	0	0	0	0	0	0	0	0	k__Bacteria	p__Firmicutes	c__Clostridia	o__Clostridiales	f__Ruminococcaceae	g__Oscillospira	s__
366781	0	0	0	1	0	0	0	0	0	0	1	3	0	0	1	77	0	2	k__Bacteria	p__Firmicutes	c__Clostridia	o__Clostridiales	f__Veillonellaceae	g__Dialister	s__
240746	18	12	31	14	10	20	7	11	22	0	11	4	1	5	1	0	5	6	k__Bacteria	p__Firmicutes	c__Clostridia	o__Clostridiales	f__	g__	s__
1111512	1	0	0	0	1	1	0	1	1	0	2	0	0	1	0	0	2	0	k__Bacteria	p__Firmicutes	c__Clostridia	o__Clostridiales	f__	g__	s__
314898	2	2	10	4	2	1	2	3	10	0	0	0	0	0	1	0	0	3	k__Bacteria	p__Bacteroidetes	c__Bacteroidia	o__Bacteroidales	f__Prevotellaceae	g__Prevotella	s__
294889	1	3	4	0	1	5	0	0	5	1	0	0	0	2	0	0	0	3	k__Bacteria	p__Firmicutes	c__Clostridia	o__Clostridiales	f__	g__	s__
327672	1	0	0	0	0	0	0	0	0	0	0	0	0	0	0	0	0	0	k__Bacteria	p__Firmicutes	c__Clostridia	o__Clostridiales	f__	g__	s__
515362	0	0	1	0	2	0	0	0	0	0	0	0	0	0	0	0	0	0	k__Bacteria	p__Firmicutes	c__Clostridia	o__Clostridiales	f__Ruminococcaceae	g__	s__
572335	95	114	113	133	170	130	144	179	154	16	96	149	101	33	57	79	128	39	k__Bacteria	p__Bacteroidetes	c__Bacteroidia	o__Bacteroidales	f__S24-7	g__	s__
101248	16	5	7	10	6	2	16	3	4	0	0	0	0	0	0	0	0	0	k__Bacteria	p__Firmicutes	c__Clostridia	o__Clostridiales	f__	g__	s__
1582779	0	0	0	0	0	0	0	0	0	0	0	0	0	0	1	1	0	0	k__Bacteria	p__Firmicutes	c__Clostridia	o__Clostridiales	f__	g__	s__
105099	0	1	0	1	0	0	0	0	1	0	0	0	0	1	0	0	1	0	k__Bacteria	p__Firmicutes	c__Clostridia	o__Clostridiales	f__	g__	s__
332860	0	0	0	0	0	2	0	0	1	0	1	0	1	0	0	1	0	0	k__Bacteria	p__Firmicutes	c__Clostridia	o__Clostridiales	f__Ruminococcaceae	g__	s__
186858	1	0	2	1	1	2	1	1	3	5	6	2	4	0	0	1	2	9	k__Bacteria	p__Firmicutes	c__Clostridia	o__Clostridiales	f__Lachnospiraceae	g__	s__
522727	0	0	1	0	1	0	0	0	0	0	2	1	0	0	0	0	0	0	k__Bacteria	p__Firmicutes	c__Clostridia	o__Clostridiales	f__Lachnospiraceae	g__	s__
2217385	3	0	8	2	0	6	2	1	12	0	0	0	0	0	0	0	1	2	k__Bacteria	p__Firmicutes	c__Clostridia	o__Clostridiales	f__Clostridiaceae	g__Clostridium	s__
277505	0	0	0	0	0	0	0	0	1	0	0	0	0	0	0	0	0	0	k__Bacteria	p__Firmicutes	c__Clostridia	o__Clostridiales
308884	2	0	5	0	2	1	3	1	2	0	0	0	0	0	0	0	0	4	k__Bacteria	p__Firmicutes	c__Clostridia	o__Clostridiales	f__	g__	s__
4315471	27	46	39	8	15	13	23	29	22	0	3	11	2	0	1	10	8	5	k__Bacteria	p__Firmicutes	c__Clostridia	o__Clostridiales	f__Ruminococcaceae	g__Ruminococcus	s__
4315473	0	0	0	0	0	6	0	0	0	2	1	0	1	1	0	0	0	0	k__Bacteria	p__Bacteroidetes	c__Bacteroidia	o__Bacteroidales	f__BS11	g__	s__
2220494	0	0	0	3	2	1	1	1	1	0	1	1	0	0	1	1	0	0	k__Bacteria	p__Bacteroidetes	c__Bacteroidia	o__Bacteroidales	f__Prevotellaceae	g__Prevotella
337331	0	1	3	0	1	1	0	0	1	0	0	1	0	0	1	1	2	3	k__Bacteria	p__Firmicutes	c__Clostridia	o__Clostridiales	f__Lachnospiraceae	g__Coprococcus	s__
572743	0	0	0	0	0	0	0	1	0	4	23	2	2	131	6	8	14	2	k__Bacteria	p__Bacteroidetes	c__Bacteroidia	o__Bacteroidales	f__Prevotellaceae	g__Prevotella	s__
4362076	1	1	0	0	3	0	8	2	0	17	2	0	7	4	0	4	1	1	k__Bacteria	p__Cyanobacteria	c__4C0d-2	o__YS2	f__	g__	s__
513405	0	0	0	0	0	0	1	0	0	0	0	1	0	0	0	0	0	0	k__Bacteria	p__Firmicutes	c__Clostridia	o__Clostridiales	f__Lachnospiraceae	g__Roseburia	s__
291982	0	0	0	0	0	0	0	0	0	0	0	0	0	0	0	0	1	0	k__Bacteria	p__Firmicutes	c__Clostridia	o__Clostridiales	f__Ruminococcaceae	g__Oscillospira	s__
205309	1	1	1	1	6	4	1	3	2	3	2	1	5	1	1	7	2	1	k__Bacteria	p__Firmicutes	c__Clostridia	o__Clostridiales	f__Ruminococcaceae	g__	s__
2387797	0	0	0	0	0	0	0	0	0	0	1	0	0	0	0	0	0	0	k__Bacteria	p__Firmicutes	c__Clostridia	o__Clostridiales	f__Lachnospiraceae	g__Blautia	s__
290304	0	0	0	1	0	0	0	0	0	0	0	0	0	1	0	1	0	0	k__Bacteria	p__Firmicutes	c__Clostridia	o__Clostridiales	f__Lachnospiraceae	g__Butyrivibrio	s__
343181	0	0	0	0	0	6	0	0	3	0	0	0	0	0	0	0	0	0	k__Bacteria	p__Bacteroidetes	c__Bacteroidia	o__Bacteroidales	f__	g__	s__
101936	20	31	69	35	28	52	34	27	53	43	86	55	29	30	30	71	47	71	k__Bacteria	p__Firmicutes	c__Clostridia	o__Clostridiales	f__	g__	s__
328035	0	0	0	0	0	0	0	0	0	0	0	1	0	0	0	0	0	0	k__Bacteria	p__Bacteroidetes	c__Bacteroidia	o__Bacteroidales	f__Prevotellaceae	g__Prevotella	s__
347873	0	1	0	0	1	1	0	1	1	1	0	0	0	0	0	0	0	1	k__Bacteria	p__Verrucomicrobia	c__Verruco-5	o__WCHB1-41	f__RFP12	g__	s__
568133	0	0	1	0	0	4	0	0	0	0	0	0	0	2	0	0	0	0	k__Bacteria	p__Firmicutes	c__Erysipelotrichi	o__Erysipelotrichales	f__Erysipelotrichaceae	g__RFN20	s__
84193	0	6	15	0	7	19	0	7	5	0	0	0	0	0	2	0	0	0	k__Bacteria	p__Bacteroidetes	c__Bacteroidia	o__Bacteroidales	f__	g__	s__
4331006	0	0	0	7	3	0	2	1	0	1	1	0	0	1	0	1	0	1	k__Bacteria	p__Bacteroidetes	c__Bacteroidia	o__Bacteroidales	f__Prevotellaceae	g__Prevotella	s__
672978	1	2	1	1	0	1	1	1	7	1	4	3	0	1	2	0	3	8	k__Bacteria	p__Firmicutes	c__Clostridia	o__Clostridiales	f__Lachnospiraceae	g__Coprococcus	s__
236865	5	3	4	0	3	3	2	3	2	14	4	23	20	9	15	26	12	18	k__Bacteria	p__Bacteroidetes	c__Bacteroidia	o__Bacteroidales	f__Prevotellaceae	g__Prevotella	s__
1043378	11	7	9	36	16	19	14	3	9	7	10	20	4	7	30	3	11	19	k__Bacteria	p__Firmicutes	c__Clostridia	o__Clostridiales	f__Ruminococcaceae	g__	s__
259816	0	0	0	0	0	0	0	0	0	1	0	0	0	0	0	0	0	0	k__Bacteria	p__Firmicutes	c__Clostridia	o__Clostridiales	f__	g__	s__
3696710	0	0	0	1	0	0	1	0	1	0	1	1	0	0	0	0	0	0	k__Bacteria	p__Firmicutes	c__Clostridia	o__Clostridiales	f__Lachnospiraceae	g__Blautia	s__producta
4429608	1	1	1	0	0	0	0	1	0	0	0	0	0	0	0	0	0	0	k__Bacteria	p__Firmicutes	c__Clostridia	o__Clostridiales
4314258	0	0	0	1	0	0	0	0	0	0	0	0	0	0	0	0	0	0	k__Bacteria	p__Firmicutes	c__Clostridia	o__Clostridiales	f__Ruminococcaceae	g__	s__
543553	0	0	0	0	0	0	0	0	0	5	0	1	1	4	1	0	0	0	k__Bacteria	p__Firmicutes	c__Clostridia	o__Clostridiales	f__Ruminococcaceae	g__Oscillospira	s__
576930	113	119	34	162	150	71	54	78	17	37	88	69	30	202	97	19	70	34	k__Bacteria	p__Bacteroidetes	c__Bacteroidia	o__Bacteroidales	f__Prevotellaceae	g__Prevotella	s__
822202	70	58	25	48	37	6	51	59	58	28	125	96	97	17	25	92	158	109	k__Bacteria	p__Firmicutes	c__Clostridia	o__Clostridiales	f__Ruminococcaceae	g__	s__
84373	5	5	2	15	7	6	8	8	3	4	3	6	2	8	9	4	7	2	k__Bacteria	p__Bacteroidetes	c__Bacteroidia	o__Bacteroidales	f__Prevotellaceae	g__Prevotella	s__
272909	31	0	0	54	0	0	48	0	0	14	90	27	12	47	14	15	86	49	k__Bacteria	p__Firmicutes	c__Clostridia	o__Clostridiales	f__	g__	s__
272905	0	1	0	0	0	0	0	0	1	0	0	2	0	0	0	1	0	0	k__Bacteria	p__Firmicutes	c__Clostridia	o__Clostridiales	f__Lachnospiraceae	g__Dorea	s__
312306	1	2	8	1	3	7	3	3	11	0	1	0	0	2	2	1	0	0	k__Bacteria	p__Firmicutes	c__Clostridia	o__Clostridiales	f__	g__	s__
565082	9	8	4	5	6	1	3	6	1	2	11	5	2	11	2	4	57	28	k__Bacteria	p__Firmicutes	c__Clostridia	o__Clostridiales	f__Veillonellaceae	g__	s__
47862	0	0	0	0	0	0	0	1	2	0	1	0	0	0	2	0	1	0	k__Bacteria	p__Firmicutes	c__Clostridia	o__Clostridiales	f__Lachnospiraceae
268683	69	54	56	81	64	69	51	41	17	6	2	8	3	12	24	2	2	9	k__Bacteria	p__Bacteroidetes	c__Bacteroidia	o__Bacteroidales	f__Prevotellaceae	g__Prevotella	s__
268684	2	1	4	5	4	30	0	0	2	1	2	0	0	8	0	0	2	0	k__Bacteria	p__Tenericutes	c__Mollicutes	o__Anaeroplasmatales	f__Anaeroplasmataceae	g__Anaeroplasma	s__
808609	2	1	2	1	10	5	1	4	2	6	11	1	8	14	2	8	4	2	k__Bacteria	p__Firmicutes	c__Clostridia	o__Clostridiales	f__Ruminococcaceae	g__Ruminococcus	s__
169164	44	32	16	19	19	9	34	31	28	1	0	0	1	1	0	0	1	1	k__Bacteria	p__Bacteroidetes	c__Bacteroidia	o__Bacteroidales	f__	g__	s__
263106	2	3	1	1	0	0	2	5	0	2	1	1	2	1	0	1	1	1	k__Bacteria	p__Firmicutes	c__Clostridia	o__Clostridiales	f__	g__	s__
263459	0	0	0	0	0	0	0	1	0	2	4	0	0	1	0	0	1	0	k__Bacteria	p__Firmicutes	c__Clostridia	o__Clostridiales	f__	g__	s__
263104	0	0	0	0	1	0	0	0	0	0	1	0	0	0	0	0	0	1	k__Bacteria	p__Firmicutes	c__Clostridia	o__Clostridiales	f__Lachnospiraceae
811667	4	7	4	6	4	6	0	2	2	4	47	87	5	72	189	1	28	323	k__Bacteria	p__Firmicutes	c__Clostridia	o__Clostridiales	f__Ruminococcaceae	g__Ruminococcus	s__
263102	1	1	3	1	3	4	1	4	4	0	2	2	0	0	0	1	3	0	k__Bacteria	p__Firmicutes	c__Clostridia	o__Clostridiales	f__	g__	s__
910118	0	0	0	0	0	0	0	0	0	0	0	0	0	0	0	0	1	0	k__Bacteria	p__Tenericutes	c__Mollicutes	o__RF39	f__	g__	s__
2541514	0	0	2	2	1	4	0	0	1	2	4	0	0	6	1	0	2	0	k__Bacteria	p__Firmicutes	c__Clostridia	o__Clostridiales	f__	g__	s__
324835	29	18	9	9	4	0	34	19	16	1	0	8	2	0	2	5	3	2	k__Bacteria	p__Firmicutes	c__Clostridia	o__Clostridiales	f__Lachnospiraceae	g__Coprococcus	s__
175036	92	58	90	59	43	48	106	110	93	5	71	57	21	9	12	32	63	74	k__Bacteria	p__Firmicutes	c__Clostridia	o__Clostridiales	f__Lachnospiraceae	g__Coprococcus	s__
175037	35	59	41	33	80	45	39	55	39	11	87	14	30	19	17	24	65	40	k__Bacteria	p__Firmicutes	c__Clostridia	o__Clostridiales	f__Christensenellaceae	g__	s__
289968	1	0	0	0	0	2	0	1	0	1	5	1	1	1	0	2	1	5	k__Bacteria	p__Firmicutes	c__Clostridia	o__Clostridiales	f__[Mogibacteriaceae]	g__Mogibacterium	s__
361845	0	0	0	0	0	0	0	0	0	0	0	0	1	0	0	0	0	0	k__Bacteria	p__Firmicutes	c__Clostridia	o__Clostridiales	f__Lachnospiraceae	g__	s__
288613	10	8	59	9	9	18	18	12	46	13	29	26	15	8	19	21	31	56	k__Bacteria	p__Firmicutes	c__Clostridia	o__Clostridiales	f__Lachnospiraceae	g__	s__
4432459	0	0	0	0	0	0	0	1	0	0	0	0	0	0	0	0	0	0	k__Bacteria	p__Firmicutes	c__Clostridia	o__Clostridiales	f__Lachnospiraceae
577468	28	49	117	29	37	59	42	49	172	12	32	16	13	12	13	10	14	26	k__Bacteria	p__Firmicutes	c__Clostridia	o__Clostridiales	f__	g__	s__
289636	1	1	5	2	0	1	1	1	5	1	1	0	1	0	0	0	0	0	k__Bacteria	p__Firmicutes	c__Clostridia	o__Clostridiales	f__Lachnospiraceae	g__Coprococcus	s__
287471	0	0	0	0	0	0	0	0	2	0	0	0	0	0	0	0	0	0	k__Bacteria	p__Firmicutes	c__Clostridia	o__Clostridiales	f__[Mogibacteriaceae]	g__Mogibacterium	s__
311278	0	0	0	0	0	0	0	0	0	0	0	0	0	1	0	0	0	0	k__Bacteria	p__Firmicutes	c__Clostridia	o__Clostridiales	f__	g__	s__
197364	0	0	0	0	0	1	0	0	0	0	0	0	0	1	0	0	0	0	k__Bacteria	p__Firmicutes	c__Clostridia	o__Clostridiales	f__Lachnospiraceae
258404	9	4	6	22	19	6	6	1	2	0	3	0	0	13	0	0	2	0	k__Bacteria	p__Firmicutes	c__Clostridia	o__Clostridiales	f__Ruminococcaceae	g__Ruminococcus	s__
4354582	0	0	0	0	0	1	1	1	2	0	1	1	0	0	0	0	0	0	k__Bacteria	p__Firmicutes	c__Clostridia	o__Clostridiales	f__Lachnospiraceae	g__	s__
1112984	2	2	0	0	0	1	4	3	0	0	4	4	1	0	2	0	1	4	k__Bacteria	p__Firmicutes	c__Clostridia	o__Clostridiales	f__Lachnospiraceae	g__	s__
4421805	0	0	0	0	0	0	0	1	0	0	0	0	0	0	0	0	0	0	k__Bacteria	p__Actinobacteria	c__Actinobacteria	o__Actinomycetales	f__Microbacteriaceae
4356697	1	3	8	4	7	7	1	3	5	0	0	0	0	0	0	0	1	0	k__Bacteria	p__Firmicutes	c__Clostridia	o__Clostridiales	f__Ruminococcaceae	g__	s__
110462	3	1	6	4	0	3	6	3	2	0	0	0	0	0	0	0	0	0	k__Bacteria	p__Firmicutes	c__Clostridia	o__Clostridiales	f__	g__	s__
1010283	171	247	60	140	198	68	184	291	79	69	207	182	79	175	157	71	175	102	k__Bacteria	p__Bacteroidetes	c__Bacteroidia	o__Bacteroidales	f__Prevotellaceae	g__Prevotella	s__
319337	0	0	0	0	0	0	0	0	0	0	0	1	0	2	1	0	1	1	k__Bacteria	p__Tenericutes	c__Mollicutes	o__RF39	f__	g__	s__
544678	117	202	240	182	255	194	176	226	224	861	687	656	764	383	385	745	492	847	k__Bacteria	p__Firmicutes	c__Clostridia	o__Clostridiales	f__Lachnospiraceae	g__	s__
296072	1	0	1	0	0	0	0	0	0	0	0	0	0	0	0	0	0	1	k__Bacteria	p__Firmicutes	c__Clostridia	o__Clostridiales	f__Lachnospiraceae	g__	s__
[truncated: 18,124 more rows]
